# Supplementary material for: Tradeoffs between dispersal and reproduction at an invasion front of cane toads in tropical Australia
Source: Sci Rep. 2020 Jan 16;10:486. doi: 10.1038/s41598-019-57391-x (PMC6965623; doi:10.1038/s41598-019-57391-x)
Supplement: Supplementary file 1 — Data for Kelehear and Shine. [file 41598_2019_57391_MOESM1_ESM.xlsx]

## Sheet: All Organ Weights_July 2019
Date Collected	year #	Season Collected	Site	ID	Sex	Mass (g)	SUL	Head width	Tibia length	Testes MASS TOTAL	Ovary mass total	Call	Thumbs	Colour	Skin
10/09/08	1	Build-up	Leaning Tree	11	M	155.9	115	47	47	0.33
10/09/08	1	Build-up	Leaning Tree	12	M	95.6	105.5	43.9	46.4	0.05
10/09/08	1	Build-up	Leaning Tree	13	F	237.3	121.3	47.7	51.1		32.51
10/09/08	1	Build-up	Leaning Tree	14	F	151.7	104.9	45.2	48.2		16.81
10/09/08	1	Build-up	Leaning Tree	15	M	138.4	111.1	47.2	48.1	0.18
10/09/08	1	Build-up	Leaning Tree	16	F	181.3	112.4	44.4	45		16.25
10/09/08	1	Build-up	Leaning Tree	17	F	222.1	121.3	47	48.3		9.93
10/09/08	1	Build-up	Leaning Tree	18	F	221.2	126.4	51	52.1		3.09
10/09/08	1	Build-up	Leaning Tree	19	M	138.6	105.6	42.7	43.6	0.28
10/09/08	1	Build-up	Leaning Tree	21	F	110.3	114.1	46.1	47.4		0.53
17/09/08	1	Build-up	Leaning Tree	22	F	83.3	87.5	37.3	37		0.06
17/09/08	1	Build-up	Leaning Tree	23	F	82.8	89.6	36.2	36.6		0.07
17/09/08	1	Build-up	Leaning Tree	24	F	97.9	94	40.2	39.8		0.07
17/09/08	1	Build-up	Leaning Tree	25	F	87.6	95.3	37.7	39.2		0.05
17/09/08	1	Build-up	Leaning Tree	26	M	212.5	115.5	45.4	46.2	0.73
17/09/08	1	Build-up	Leaning Tree	27	F	215	116.6	48.1	49.2		30.93
17/09/08	1	Build-up	Leaning Tree	28	M	115	97	41.2	41	0.18
17/09/08	1	Build-up	Leaning Tree	29	M	81.5	98.9	40.2	43.3	0.12
17/09/08	1	Build-up	Leaning Tree	30	M	89.5	97.7	40.4	44.1	0.09
17/09/08	1	Build-up	Leaning Tree	31	F	109	95.7	40.5	41.8		0.12
20/09/08	1	Build-up	Humpty Doo	32	F	244	115.9	46.8	47.7		32.88
20/09/08	1	Build-up	Humpty Doo	33	F	273	124.4	52.1	42.3		49.52
20/09/08	1	Build-up	Humpty Doo	34	M	38	73.6	30.3	31.4	0		0	0	0	0
20/09/08	1	Build-up	Humpty Doo	35	M	104.5	102	41.7	43	0.18		2	1	2	2
20/09/08	1	Build-up	Humpty Doo	36	F	232	123.8	49.7	50.5		38.47
20/09/08	1	Build-up	Humpty Doo	37	M	29	72.4	29.5	31.5	0		0	0	0	0
20/09/08	1	Build-up	Humpty Doo	38	M	106.5	101	40.4	43	0.28		2	2	2	2
20/09/08	1	Build-up	Humpty Doo	39	M	64.5	89.2	36.6	38.9	0.09		2	1	1	2
20/09/08	1	Build-up	Humpty Doo	40	F	72.5	84.2	33.8	35.5		0.06
20/09/08	1	Build-up	Humpty Doo	41	M	102	94.5	39	40.6	0.26		2	2	2	2
20/09/08	1	Build-up	Humpty Doo	42	M	73	98.7	41.3	44.3	0.05		1	0	1	1
20/09/08	1	Build-up	Humpty Doo	43	F	191.4	112.2	47.5	47.1		7.4
20/09/08	1	Build-up	Humpty Doo	44	M	85.8	95.5	38.9	39.4	0.09		0	0	1	1
20/09/08	1	Build-up	Humpty Doo	45	M	46.4	70.8	28.7	30.2	0.02		0	0	0	0
20/09/08	1	Build-up	Humpty Doo	46	F	232.6	125.3	51.6	52.2		25.05
20/09/08	1	Build-up	Humpty Doo	47	F	259.4	118.5	47.4	47.8		47.17
20/09/08	1	Build-up	Humpty Doo	48	M	45.4	85.9	36.1	36.4	0.01		0	0	0	0
20/09/08	1	Build-up	Humpty Doo	49	M	165.5	113.5	45.8	45.6	0.31		2	1	2	2
20/09/08	1	Build-up	Humpty Doo	50	M	66.5	84.5	34.7	37.3	0.09		0	0	0	0
20/09/08	1	Build-up	Humpty Doo	51	M	15.6	56.7	22.9	25	0		0	0	0	0
20/09/08	1	Build-up	Humpty Doo	52	F	31.6	65.7	27.6	28		0.03
20/09/08	1	Build-up	Humpty Doo	53	F		79	30.3	33.3		0.05
8/10/08	1	Build-up	Leaning Tree	2309/65	M	116.7	95.5	40.2	41.2	0.204		2	2	2	2
8/10/08	1	Build-up	Leaning Tree	2310/66	F	109.3	99.8	39.8	42.5		0.074
8/10/08	1	Build-up	Leaning Tree	2311/67	F	298.8	129.9	52.1	54.5		33.808
8/10/08	1	Build-up	Leaning Tree	2312/68	F	188.9	131.1	46	47.3		26.805
8/10/08	1	Build-up	Leaning Tree	2313/69	F	96.4	92.4	38.1	38.5		0.068
12/10/08	1	Build-up	Beatrice Hill	(3403) 2294	M	109.6	97	38.5	34.8	0.339		2	2	2	2
13/10/08	1	Build-up	Beatrice Hill	2296	F	24.5	75.5	29.3	32.5		0
13/10/08	1	Build-up	Beatrice Hill	(3412) 2295	M	80.9	89.2	37.8	38.1	0.104		0	0	0	0
13/10/08	1	Build-up	Beatrice Hill	(3417) 2297	M	28.5	69.1	26.4	28.6	0.014		0	0	1	0
13/10/08	1	Build-up	Leaning Tree		M	88.2	108.5	42.7	42.2	0.072		0	0	1	1
20/10/08	1	Build-up	Beatrice Hill	2314	F	97.3	94.5	38.6	40.3		0.131
26/10/08	1	Build-up	Darwin		M	111.8	96.8	39.7	39	0.182		1	2	2	2
26/10/08	1	Build-up	Darwin		M	77.3	92.1	36.7	37.1	0.206		2	2	1	2
26/10/08	1	Build-up	Darwin		M	45.9	76.2	30.8	29.2	0.055		0	0	1	0
26/10/08	1	Build-up	Darwin		M	123.7	102.2	41.7	40.8	0.279		1	2	1	2
26/10/08	1	Build-up	Darwin		M	68.4	94.4	38.2	37.6	0.165		1	2	1	1
26/10/08	1	Build-up	Darwin		M	133.1	103.6	42.5	42.7	0.225		2	2	2	2
26/10/08	1	Build-up	Darwin		M	139	103.8	42.1	43.6	0.306		2	2	1	2
26/10/08	1	Build-up	Darwin		M	187.9	115	47.8	48.7	0.529		2	2	2	2
26/10/08	1	Build-up	Darwin		M	136.1	102.1	42.9	42.2	0.332		2	2	1	2
26/10/08	1	Build-up	Darwin		M	88	92.8	39.5	37.7	0.316		1	2	1	2
26/10/08	1	Build-up	Darwin		M	180	108.1	44.9	44.2	0.486		2	2	2	2
26/10/08	1	Build-up	Darwin		M	94.4	99.6	39.3	39.5	0.214		2	2	1	2
26/10/08	1	Build-up	Darwin		M	175	112.8	46.4	45.8	0.37		2	2	1	2
27/10/08	1	Build-up	Windows	F17	M	78.4	88.9	36.6	36.4	0.179		0	2	1	2
Nov-08	1	Build-up	Leaning Tree	LT16	F	271	127.6	52	50.2		45.721
2/11/08	1	Build-up	Beatrice Hill	(3766) 2321	F	199.9	125.4	51.1	51.9		2.081
2/11/08	1	Build-up	Beatrice Hill	(3767) 2320	F	200.2	114.9	51.7	51.2		0.689
6/11/08	1	Build-up	Beatrice Hill	(3650) 2326	F	69.2	81.5	33.2	34		0.227
6/11/08	1	Build-up	Beatrice Hill	(3743) 2325	F	83.9	93.8	40	38.1		0.553
6/11/08	1	Build-up	Beatrice Hill	(3750) 2322	F	128	106.4	45.3	43.5		0.827
6/11/08	1	Build-up	Beatrice Hill	(3754) 2324	F	41.1	71.2	28.9	30		0.194
6/11/08	1	Build-up	Beatrice Hill	(3755) 2323	F	114.7	95.9	39.4	40.2		0.762
11/11/08	1	Build-up	Darwin	2329	M	133.4	102.9	42.9	43.7	0.321		2	2	2	2
11/11/08	1	Build-up	Darwin	2330	M	98.2	96.3	38.8	41.7	0.108		2	2	1	1
11/11/08	1	Build-up	Darwin	2331	M	132.3	97.9	39.1	42	0.309		2	2	2	2
11/11/08	1	Build-up	Darwin	2332	M	156.8	104.5	42.7	44.8	0.32		2	2	2	1
11/11/08	1	Build-up	Darwin	2333	M	107	97.2	38.9	42.2	0.195		2	2	1	1
11/11/08	1	Build-up	Darwin	2334	M	136.4	102.2	41.2	43.1	0.369		2	2	2	1
11/11/08	1	Build-up	Darwin	2335	M	97.4	94.8	37	39.5	0.162		0	2	2	1
11/11/08	1	Build-up	Darwin	2336	F	167.7	110.2	46.4	46.2		1.095
11/11/08	1	Build-up	Darwin	2337	M	108	101.5	39.6	42.1	0.271		0	2	1	2
11/11/08	1	Build-up	Darwin	2338	F	112.3	97.9	41.1	40.5		0.454
11/11/08	1	Build-up	Darwin	2339	M	114.5	92.7	39.6	43.1	0.22		1	0	1	1
11/11/08	1	Build-up	Darwin	GC1	M	153.5	108.4	44.1	41.7	0.358		1	2	1	2
11/11/08	1	Build-up	Darwin	GC10	M	168.4	110	44.4	42.1	0.409			2	1	2
11/11/08	1	Build-up	Darwin	GC11	M	147.3	105.2	41.8	39.4	0.32			2	1	2
11/11/08	1	Build-up	Darwin	GC12	M	129.4	102.5	42.1	42.5	0.348		2	2	2	2
11/11/08	1	Build-up	Darwin	GC13	M	161.6	111.2	45.3	42.1	0.5		1	2	2	2
11/11/08	1	Build-up	Darwin	GC14	M	140.6	102.5	41.8	41	0.338		0	2	2	2
11/11/08	1	Build-up	Darwin	GC15	M	135.5	109.2	44.7	44.3	0.411		1	2	2	2
11/11/08	1	Build-up	Darwin	GC2	M	129.1	97	40.8	39.1	0.187		1	2	2	2
11/11/08	1	Build-up	Darwin	GC3	M	127.3	105.3	43.3	43.3	0.458		0	2	1	2
11/11/08	1	Build-up	Darwin	GC4	M	116.2	98.9	40.2	39.5	0.248		2	2	2	2
11/11/08	1	Build-up	Darwin	GC5	M	99.6	98.6	37.7	37.8	0.252		2	2	2	2
11/11/08	1	Build-up	Darwin	GC6	M	123.8	103.8	42.2	37.8	0.194		2	2	2	2
11/11/08	1	Build-up	Darwin	GC7	M	111.1	103	40.1	37.8	0.319		2	2	1	2
11/11/08	1	Build-up	Darwin	GC8	M	141.8	107.6	43.7	42.9	0.333			2	1	2
11/11/08	1	Build-up	Darwin	GC9	M	113.7	99.4	41.1	40.1	0.249		2	2	2	2
12/11/08	1	Build-up	Leaning Tree	LT1	F	71.6	87.8	35.1	36		0.377
12/11/08	1	Build-up	Leaning Tree	LT10	M	104	100	40.9	39.3	0.325		2	2	1	2
12/11/08	1	Build-up	Leaning Tree	LT11	M	69.4	90.9	36	35.2	0.064		0	0	1	0
12/11/08	1	Build-up	Leaning Tree	LT12	M	64	91.5	34.3	35.7	0.067		0	0	0	0
12/11/08	1	Build-up	Leaning Tree	LT13	F	69.5	90.4	36.6	35		0.364
12/11/08	1	Build-up	Leaning Tree	LT14	M	64.1	87.5	33.3	34.7	0.058		0	0	0	0
12/11/08	1	Build-up	Leaning Tree	LT15	F	63.5	85.5	33.5	31.6		0.342
12/11/08	1	Build-up	Leaning Tree	LT2	M	85.9	96	40.8	38.3	0.24		2	2	1	1
12/11/08	1	Build-up	Leaning Tree	LT3	M	73.4	89.4	34.5	38.2	0.148		2	0	1	0
12/11/08	1	Build-up	Leaning Tree	LT4	M	139.7	105.7	41.7	42.4	0.343		1	1	1	2
12/11/08	1	Build-up	Leaning Tree	LT5	M	113.6	97.7	40.2	41.1	0.304		1	2	1	2
12/11/08	1	Build-up	Leaning Tree	LT6	M	165.7	114.4	45.3	43.6	0.37		2	2	1	2
12/11/08	1	Build-up	Leaning Tree	LT7	M	174.7	112	45.8	44.5	0.564		2	2	2	2
12/11/08	1	Build-up	Leaning Tree	LT8	M	77.3	88	36.1	35.5	0.168		1	2	1	1
12/11/08	1	Build-up	Leaning Tree	LT9	M	131.9	104.8	40.3	40.2	0.428		2	2	2	2
13/11/08	1	Build-up	Fogg Dam	FD1	M	112.7	97.4	39.7	38.2	0.171		1	0	0	0
13/11/08	1	Build-up	Fogg Dam	FD2	M	123.8	102.9	40.5	41.5	0.28		1	2	1	1
13/11/08	1	Build-up	Fogg Dam	FD3	M	126.7	102.8	42.5	40.8	0.33		1	2	1	2
13/11/08	1	Build-up	Fogg Dam	FD4	M	139.8	109.4	40.8	41.6	0.284		2	2	2	2
13/11/08	1	Build-up	Fogg Dam	FD5	M	178.6	116.9	46	45.9	0.389		2	2	0	2
13/11/08	1	Build-up	Fogg Dam	FD6	M	160	116.1	45.4	43.9	0.423		2	2	1	1
13/11/08	1	Build-up	Fogg Dam	FD7	M	196.4	114.7	48.6	46.5	0.433		2	2	0	1
13/11/08	1	Build-up	Fogg Dam	FD8	M	153.3	103.9	43.8	42.1	0.425		2	2	2	2
13/11/08	1	Build-up	Fogg Dam	FD9	F	297.5	132.3	53.5	51.3		22.489
13/11/08	1	Build-up	Windows	W1	F	24.2	78.7	30.7	32.2
13/11/08	1	Build-up	Windows	W10	F	123.2	103.1	41.7	38.9		0.788
13/11/08	1	Build-up	Windows	W11	F	262.5	125.8	49.7	48.1		4.37
13/11/08	1	Build-up	Windows	W2	M	127.1	104.5	40.8	39.7	0.206		2	2	2	2
13/11/08	1	Build-up	Windows	W3	F	172.5	114.9	45.3	44.6		2.053
13/11/08	1	Build-up	Windows	W4	M	116.8	104.5	42.6	41.7	0.384		1	2	0	2
13/11/08	1	Build-up	Windows	W5	INTER	75.3	95.6	37.4	37.8		0.238
13/11/08	1	Build-up	Windows	W6	M	153.8	116.6	46.8	45.4	0.195		0	0	0	0
13/11/08	1	Build-up	Windows	W7	M	71.7	88.8	36.1	36.7	0.106		0	0	0	0
13/11/08	1	Build-up	Windows	W8	F	87.8	94.9	38.1	36.4		0.362
13/11/08	1	Build-up	Windows	W9	M	85.9	93.7	36.3	36.2	0.083		0	0	0	0
16/11/08	1	Build-up	Beatrice Hill	2346	M	53.5	89.9	35.3	38	0.019		0	0	0	0
16/11/08	1	Build-up	Beatrice Hill	2347	F	88.3	94.8	38.8	39.5		0.524
16/11/08	1	Build-up	Beatrice Hill	2348	M	80.5	89.3	38.2	36.5	0.127		0	0	0	0
16/11/08	1	Build-up	Beatrice Hill	2349	F	198.3	113.7	46.2	46.7		1.639
16/11/08	1	Build-up	Beatrice Hill	2350	M	78	101.8	41.3	42.9	0.135		0	0	0	0
16/11/08	1	Build-up	Beatrice Hill	2351	M	54.3	83.9	35.1	36.3	0.05
16/11/08	1	Build-up	Beatrice Hill	2352	F	81.8	94.3	37.6	38.9		0.428
16/11/08	1	Build-up	Beatrice Hill	2353	F	51	88.2	38.4	35.7		0.206
16/11/08	1	Build-up	Beatrice Hill	3798	M	54.7	95.1	36.9	41	0.026		0	0	0	0
16/11/08	1	Build-up	Beatrice Hill	3802	M	80.1	90.5	38.2	38	0.062		0	0	0	0
16/11/08	1	Build-up	Beatrice Hill	3805	F	81.8	91	37.4	37.2		0.496
24/11/08	1	Build-up	Beatrice Hill	BH1	F	71.3	92.5	35.8	34.5		0.424
24/11/08	1	Build-up	Beatrice Hill	BH10	M	91.2	95.7	37.9	37.4	0.182		2	1	1	0
24/11/08	1	Build-up	Beatrice Hill	BH2	M	114.4	105	42.6	41.9	0.203		2	2	2	1
24/11/08	1	Build-up	Beatrice Hill	BH3	F	64.1	88.6	36.1	35		0.286
24/11/08	1	Build-up	Beatrice Hill	BH4	F	161.6	113.5	44.7	45.1		1.172
24/11/08	1	Build-up	Beatrice Hill	BH5	M	87.7	100.2	39.1	38.6	0.227		2	2	1	1
24/11/08	1	Build-up	Beatrice Hill	BH6	F	178.1	119.1	47.8	46.1		18.103
24/11/08	1	Build-up	Beatrice Hill	BH7	F	117.2	102.7	39.9	39.6		0.83
24/11/08	1	Build-up	Beatrice Hill	BH8	F	122.2	105.9	42.5	40.4		1.013
24/11/08	1	Build-up	Beatrice Hill	BH9	M	109.8	108.3	43.3	41.1	0.117		2	0	1	0
24/11/08	1	Build-up	Leaning Tree	LT17	M	191.1	118.3	47.9	45.8	0.531		2	2	0	2
24/11/08	1	Build-up	Leaning Tree	LT18	M	111.9	103.4	41.1	39.6	0.234		2	2	2	2
24/11/08	1	Build-up	Leaning Tree	LT19	F	133	122.7	47.4	45.7		1.669
24/11/08	1	Build-up	Leaning Tree	LT20	M	118.1	101.6	41.1	42.1	0.264		2	2	2	2
24/11/08	1	Build-up	Leaning Tree	LT21	M	96.9	94.4	37.3	39.6	0.249		2	2	2	2
24/11/08	1	Build-up	Leaning Tree	LT22	F	110.4	100.5	40.2	37.6		0.619
24/11/08	1	Build-up	Leaning Tree	LT23	M	143.9	110.9	43.6	42.1	0.295		2	2	1	1
24/11/08	1	Build-up	Leaning Tree	LT24	M	139.3	109.2	42.4	42.4	0.261		0	2	2	2
24/11/08	1	Build-up	Leaning Tree	LT25	M	109.2	103.6	41	37.8	0.186		2	2	2	2
24/11/08	1	Build-up	Leaning Tree	LT26	M	106.3	100.6	38.1	38.4	0.258		2	2	1	2
26/11/08	1	Build-up	Beatrice Hill	(3738) BH19	F	178.1	108.2	45.2	45.4		1.109
26/11/08	1	Build-up	Beatrice Hill	(3796) BH21	F	176.4	110.9	45.7	45.3		10.512
26/11/08	1	Build-up	Beatrice Hill	BH11	F	51.6	91.3	36.3	35.1		0.202
26/11/08	1	Build-up	Beatrice Hill	BH12	F	105.5	98.3	39.7	36.4		0.68
26/11/08	1	Build-up	Beatrice Hill	BH13	M	79.2	81.6	31.5	30.5	0.06		0	0	0	0
26/11/08	1	Build-up	Beatrice Hill	BH14	M	96.5	91.9	37	36.4	0.149		1	1	1	0
26/11/08	1	Build-up	Beatrice Hill	BH15	M	96.7	96.9	40	36.4	0.113		0	0	0	0
26/11/08	1	Build-up	Beatrice Hill	BH16	M	61.6	81.2	32.6	31.6	0.104		0	0	0	0
26/11/08	1	Build-up	Beatrice Hill	BH17	F	167.7	110.9	43.9	43.4		1.12
26/11/08	1	Build-up	Beatrice Hill	BH18	M	149.7	95.4	37.4	36.4	0.128		0	1	1	0
26/11/08	1	Build-up	Beatrice Hill	BH20	M	92.4	93.8	36.5	33.4	0.085		1	0	0	0
26/11/08	1	Build-up	Beatrice Hill	BH22	M	175.9	103.4	43.1	40.2	0.235		2	2	2	1
26/11/08	1	Build-up	Beatrice Hill	BH23	M	88.9	87.2	34.3	35	0.079		0	0	1	0
26/11/08	1	Build-up	Beatrice Hill	BH24	M	110.1	94.3	37.2	37.6	0.184		2	1	2	2
26/11/08	1	Build-up	Beatrice Hill	BH25	F	100.3	87.2	34.4	35.2		0.401
27/11/08	1	Build-up	Beatrice Hill	BH26	M	166.7	111.4	45.5	43.9	0.57		2	2	1	2
27/11/08	1	Build-up	Beatrice Hill	BH27	F	151.1	104	42.7	41		1.142
27/11/08	1	Build-up	Beatrice Hill	BH28	F	204	113.9	47.3	44.1		5.063
27/11/08	1	Build-up	Beatrice Hill	BH29	F	97.9	93.5	36.1	36.6		0.481
27/11/08	1	Build-up	Beatrice Hill	BH30	M	37.9	72.8	30.5	30.6	0.04		0	0	0	0
27/11/08	1	Build-up	Beatrice Hill	BH31	F	124.8	98.7	40.2	36.9		0.616
27/11/08	1	Build-up	Beatrice Hill	BH32	F	139.8	104.1	42.9	39.8		1.188
27/11/08	1	Build-up	Beatrice Hill	BH33	M	60.7	77.6	31.3	28.6	0.055		0	0	0	0
27/11/08	1	Build-up	Beatrice Hill	BH34	F	99.1	92	38.3	35.3		0.494
27/11/08	1	Build-up	Beatrice Hill	BH35	M	96.9	99.3	40.3	39	0.172		2	1	1	1
27/11/08	1	Build-up	Beatrice Hill	BH36	F	105.3	94.6	39.8	37.6		0.549
27/11/08	1	Build-up	Beatrice Hill	BH37	M	117.3	97.7	37.4	37.6	0.245		2	2	2	2
27/11/08	1	Build-up	Beatrice Hill	BH38	F	202.5	115.2	48.5	44		6.53
27/11/08	1	Build-up	Beatrice Hill	BH39	F	156	105.2	41.9	40.9		0.771
27/11/08	1	Build-up	Beatrice Hill	BH40	F	160.9	113.3	44.9	44.8		12.228
2/12/08	1	Wet season	Beatrice Hill	3602	M	73.2	88.6	36.6	39.6	0.174		2	2	1	1
2/12/08	1	Wet season	Beatrice Hill	3812	F	114.4	100.7	40.5	41.6		0.591
2/12/08	1	Wet season	Beatrice Hill	3814	M	188.1	116.8	47.7	48.5	0.698		2	2	0	2
3/12/08	1	Wet season	Marlow Lagoon	ML1	M	161.8	111.5	47	43.7	0.385		2	2	0	2
3/12/08	1	Wet season	Marlow Lagoon	ML10	M	85.6	93.5	38.7	37.9	0.243		2	2	1	1
3/12/08	1	Wet season	Marlow Lagoon	ML11	M	108.3	98.3	40.5	39.1	0.184		1	2	1	2
3/12/08	1	Wet season	Marlow Lagoon	ML12	M	82.7	95.2	38.1	39	0.132		2	2	1	2
3/12/08	1	Wet season	Marlow Lagoon	ML13	M	127	104.1	42.8	41.6	0.321		2	2	1	1
3/12/08	1	Wet season	Marlow Lagoon	ML14	M	86.9	89.8	36.7	35.8	0.178		2	2	1	1
3/12/08	1	Wet season	Marlow Lagoon	ML15	M	168.8	111.5	46.5	44.5	0.248		1	2	1	2
3/12/08	1	Wet season	Marlow Lagoon	ML2	F	157.4	105.5	44.6	43.3		4.658
3/12/08	1	Wet season	Marlow Lagoon	ML3	M	133.8	102.7	42.5	42	0.272		2	2	2	2
3/12/08	1	Wet season	Marlow Lagoon	ML4	M	143.4	104.6	42.7	41.3	0.477		2	2	1	2
3/12/08	1	Wet season	Marlow Lagoon	ML5	M	127.9	102.5	42.4	42.1	0.408		2	2	2	2
3/12/08	1	Wet season	Marlow Lagoon	ML6	M	109.4	99.2	40.9	39.2	0.21		1	2	2	2
3/12/08	1	Wet season	Marlow Lagoon	ML7	M	112	105	42.4	42.1	0.237		2	2	2	2
3/12/08	1	Wet season	Marlow Lagoon	ML8	M	105	95.8	39.3	37.8	0.248		2	2	2	2
3/12/08	1	Wet season	Marlow Lagoon	ML9	M	100.9	100.5	41.8	38.1	0.318		2	2	2	2
7/12/08	1	Wet season	Beatrice Hill	BH41	F	91.1	90.3	36.9	35.9		0.745
7/12/08	1	Wet season	Beatrice Hill	BH42	F	53.9	85.5	34.3	35.2		0.394
7/12/08	1	Wet season	Beatrice Hill	BH43	F	195.6	122	47.9	48.4		1.464
7/12/08	1	Wet season	Beatrice Hill	BH44	M	154.2	113	42.6	41.8	0.276		2	2	2	1
7/12/08	1	Wet season	Beatrice Hill	BH45	F	92.9	97.7	39.4	37.6		0.522
7/12/08	1	Wet season	Beatrice Hill	BH46	M	108.8	100	40.5	40.6	0.263		0	2	1	2
7/12/08	1	Wet season	Beatrice Hill	BH47	M	78.9	91.7	37.9	35.8	0.089		0	0	0	0
7/12/08	1	Wet season	Beatrice Hill	BH48	M	72	90.2	35.4	36.7	0.088		0	0	0	0
7/12/08	1	Wet season	Beatrice Hill	BH49	M	70.8	92.5	37.9	35	0.057		0	0	0	0
7/12/08	1	Wet season	Beatrice Hill	BH50	M	133.5	104.7	43.3	41.8	0.284		2	2	2	2
10/12/08	1	Wet season	Leaning Tree	LT27	M	107.7	100.1	39.8	39	0.251		2	2	1	1
10/12/08	1	Wet season	Leaning Tree	LT28	F	47.1	82.2	34.1	32.2		0.261
10/12/08	1	Wet season	Leaning Tree	LT29	M	174	121.9	48.8	47.6	0.462		2	2	1	2
10/12/08	1	Wet season	Leaning Tree	LT30	M	87	93.4	36.8	38.5	0.216		2	2	1	1
10/12/08	1	Wet season	Leaning Tree	LT31	F	63.7	89.8	35.2	36.7		0.343
10/12/08	1	Wet season	Leaning Tree	LT32	M	70.5	92.7	38.5	34.6	0.113		0	0	0	0
10/12/08	1	Wet season	Leaning Tree	LT33	F	103.5	98	39.7	39.2		0.644
10/12/08	1	Wet season	Leaning Tree	LT34	F	149.3	117.1	47.5	45.8		5.81
10/12/08	1	Wet season	Leaning Tree	LT35	F	105.3	98.7	39.4	39.2		0.866
10/12/08	1	Wet season	Leaning Tree	LT36	F	172.5	123.7	51	44.6		22.273
11/12/08	1	Wet season	Darwin	D1	M	129.6	106.8	44.7	44.4	0.472		2	2	0	2
11/12/08	1	Wet season	Darwin	D10	F	118.8	104	42.2	38.3		0.513
11/12/08	1	Wet season	Darwin	D2	F	115.5	102.2	40.9	41		0.588
11/12/08	1	Wet season	Darwin	D3	M	151.4	106.8	43.2	42			2	1	1	0
11/12/08	1	Wet season	Darwin	D4	F	235	116.2	51.2	46.3		29.267
11/12/08	1	Wet season	Darwin	D5	F	306.5	126.5	51.4	48.7		33.291
11/12/08	1	Wet season	Darwin	D6	F	150.2	115.7	49	45.3		1.759
11/12/08	1	Wet season	Darwin	D7	M	92.9	87.3	39.3	37.1	0.221		2	2	1	2
11/12/08	1	Wet season	Darwin	D8	F	142.4	106.5	44.8	40.9		0.939
11/12/08	1	Wet season	Darwin	D9	F	223	114.2	47.3	45.4		26.317
12/12/08	1	Wet season	Beatrice Hill	3821	M	136.3	105	42.5	46	0.275		2	1	1	1
12/12/08	1	Wet season	Beatrice Hill	3823	F	67.2	86.8	34.7	36.3		0.633
13/12/08	1	Wet season	Beatrice Hill	3818	M	103.5	97.5	38.8	41.2	0.204		1	2	1	2
13/12/08	1	Wet season	Beatrice Hill	3819	F	100.4	100	40.1	38.9		0.57
15/01/09	1	Wet season	Beatrice Hill	3848	F	116.5	100.4	42.3	41.2		0.662
15/01/09	1	Wet season	Beatrice Hill	3874	M	152.5	106	41.5	44	0.254		0	2	1	1
15/01/09	1	Wet season	Beatrice Hill	3878	F	206.9	118.6	48.3	49.4		1.198
15/01/09	1	Wet season	Beatrice Hill	3881	M	112.9	100.7	40.7	43	0.167		0	2	1	1
19/01/09	1	Wet season	Beatrice Hill	BH51	F	210.2	121.6	49.6	48.8		20.672
19/01/09	1	Wet season	Beatrice Hill	BH52	M	102.1	93.3	37.1	39.5	0.124		0	0	0	0
19/01/09	1	Wet season	Beatrice Hill	BH53	F	135.8	105.8	43.1	43.7		12.93
19/01/09	1	Wet season	Beatrice Hill	BH54	F	104.5	102.2	40.3	43.1		0.543
19/01/09	1	Wet season	Beatrice Hill	BH55	M	131.7	101.7	40.6	43	0.246		1	2	0	2
19/01/09	1	Wet season	Beatrice Hill	BH56	F	146.4	111.7	44.3	45.9		15.999
19/01/09	1	Wet season	Beatrice Hill	BH57	F	140.6	108.8	43.5	43		1.414
19/01/09	1	Wet season	Beatrice Hill	BH58	M	82.8	94	37.4	41.2	0.226		2	2	2	2
19/01/09	1	Wet season	Beatrice Hill	BH59	M	132.8	99.6	41.3	42.5	0.273		2	2	2	2
19/01/09	1	Wet season	Beatrice Hill	BH60	M	108	103.5	41	41.6	0.155		0	1	1	0
19/01/09	1	Wet season	Leaning Tree	LT37	M	149.7	107.5	43.3	44	0.272		0	2	2	2
19/01/09	1	Wet season	Leaning Tree	LT38	M	161.8	99.9	41.6	44.4	0.344		0	2	2	2
19/01/09	1	Wet season	Leaning Tree	LT39	M	134.8	99.8	42.7	42.5	0.287		2	2	2	2
19/01/09	1	Wet season	Leaning Tree	LT40	F	122.2	96.7	41.7	41.2		0.943
19/01/09	1	Wet season	Leaning Tree	LT41	F	100.4	100.4	40	41		0.785
19/01/09	1	Wet season	Leaning Tree	LT42	F	146.2	105.2	42.5	43.2		2.943
19/01/09	1	Wet season	Leaning Tree	LT43	F	159.2	113.8	47	47.2		4.395
19/01/09	1	Wet season	Leaning Tree	LT44	F	137.9	102.6	42.4	43.3		0.418
19/01/09	1	Wet season	Leaning Tree	LT45	F	168.2	111.5	45.6	46.8		6.676
19/01/09	1	Wet season	Leaning Tree	LT46	M	122.3	103.1	40.8	43.3	0.197		2	2	2	2
19/01/09	1	Wet season	Leaning Tree	LT47	M	123.7	97.2	39.4	41.7	0.106		2	2	1	2
22/01/09	1	Wet season	Beatrice Hill	(02383) BH61	M	119.1	94	37.8	39.9	0.083		0	0	0	0
22/01/09	1	Wet season	Beatrice Hill	(02384) BH67	F	119	102.2	43.6	42		4.668
22/01/09	1	Wet season	Beatrice Hill	BH62	F	59.5	84.9	35.1	37.6		0.282
22/01/09	1	Wet season	Beatrice Hill	BH63	F	255.5	119.7	47.1	48.9		24.065
22/01/09	1	Wet season	Beatrice Hill	BH64	F	63	86.6	32.9	34.4		0.354
22/01/09	1	Wet season	Beatrice Hill	BH65	M	87	98.5	39.5	39.2	0.075		0	0	0	0
22/01/09	1	Wet season	Beatrice Hill	BH66	M	167.1	111.8	46.7	47.6	0.266		0	2	1	2
22/01/09	1	Wet season	Beatrice Hill	BH68	F	94.8	96.2	39.7	39.3		0.275
22/01/09	1	Wet season	Beatrice Hill	BH69	M	95	93.7	38.2	41.7	0.188		0	2	1	2
28/01/09	1	Wet season	Darwin	D11	M	119.3	100.4	41.7	43.4	0.239		2	2	2	2
28/01/09	1	Wet season	Darwin	D12	M	159.8	108.9	45.2	48.9	0.31		0	2	2	2
28/01/09	1	Wet season	Darwin	D13	M	171.3	114.9	46.5	49.3	0.556		0	2	2	2
28/01/09	1	Wet season	Darwin	D14	M	173.4	110.5	45.4	47.2	0.373		0	2	2	2
28/01/09	1	Wet season	Darwin	D15	M	149.3	105.6	46.3	46.4	0.614		2	2	2	2
28/01/09	1	Wet season	Darwin	D16	M	239.3	113.4	48	48	0.223		0	2	2	2
28/01/09	1	Wet season	Darwin	D17	F	322.3	126.9	51.4	50.8		29.803
28/01/09	1	Wet season	Darwin	D18	M	113.6	104	43	43.9	0.267		1	2	1	1
28/01/09	1	Wet season	Darwin	D19	M	166.4	109.6	45.2	47.5	0.168		2	2	1	2
28/01/09	1	Wet season	Darwin	D20	M	160.1	111.5	46.8	44.7	0.295		2		2
28/01/09	1	Wet season	Marlow Lagoon	ML16	M	149.1	105.1	43.2	43.4	0.294		1
28/01/09	1	Wet season	Marlow Lagoon	ML17	M	118.8	100.9	42.3	41.7	0.209		2	2	2	2
28/01/09	1	Wet season	Marlow Lagoon	ML18	M	64.8	81.5	33.4	32.9	0.069		1	1	1	0
28/01/09	1	Wet season	Marlow Lagoon	ML19	M	151.3	110.7	44.2	46.5	0.28		2	2	2	2
28/01/09	1	Wet season	Marlow Lagoon	ML20	M	168	114.5	46.4	45.3	0.151		2	2	1	1
28/01/09	1	Wet season	Marlow Lagoon	ML21	M	143.2	105.8	44.5	44.1	0.291		2	2	2	2
28/01/09	1	Wet season	Marlow Lagoon	ML22	M	143.4	98.9	42.3	45.2	0.236		2	2	2	1
28/01/09	1	Wet season	Marlow Lagoon	ML23	M	136.1	102.2	41.9	43	0.285		2	2	2	2
28/01/09	1	Wet season	Marlow Lagoon	ML24	M	134.1	107.8	45	48.8	0.248		1	2	2	1
28/01/09	1	Wet season	Marlow Lagoon	ML25	M	141.6	105.9	43.3	44.6	0.278		0	2	2	2
28/01/09	1	Wet season	Marlow Lagoon	ML26	M	27.6	62.6	27.1	26.2	0.02		0	0	0	0
29/01/09	1	Wet season	Windows	W12	M	117.8	99.5	39.6	41.4	0.14		2	1	1	1
29/01/09	1	Wet season	Windows	W13	M	217.5	109.1	45.4	46.9	0.291		2	2	1	2
29/01/09	1	Wet season	Windows	W14	M	109.3	108.2	44.5	46	0.234		1	0	1	0
29/01/09	1	Wet season	Windows	W15	F	247.7	124	51.9	50		4.311
29/01/09	1	Wet season	Windows	W16	M	84	96.4	39.3	36.6	0.094		1	0	0	0
29/01/09	1	Wet season	Windows	W17	M	117	103.7	41.1	40.3	0.18		0	1	0	2
29/01/09	1	Wet season	Windows	W18	F	158.5	108.1	47.1	44.6		0.321
29/01/09	1	Wet season	Windows	W19	M	129	107	42.7	41.4	0.182		1	1	1	1
29/01/09	1	Wet season	Windows	W20	M	178.5	104.5	43.5	43.8	0.253		1	1	0	0
29/01/09	1	Wet season	Windows	W21	F	248.5	125	52	49.3		1.919
29/01/09	1	Wet season	Windows	W22	M	174	114.9	44.6	43.9	0.259		0	2	1	1
2/02/09	1	Wet season	Beatrice Hill	3891	F	114.7	102.3	42.7	40.5		1.1
3/02/09	1	Wet season	Beatrice Hill	(R1) 3905	F	165.6	106.6	43.9	44.5		2.95
3/02/09	1	Wet season	Beatrice Hill	(R2) 3908	M	137.9	98.2	40.6	42.2	0.147		2	1	1	0
3/02/09	1	Wet season	Beatrice Hill	(R3) 3907	M	179.5	107.4	44.1	45.3	0.16		2	1	2	2
3/02/09	1	Wet season	Windows	W23	F	264.9	123.8	50	48.7		11.003
3/02/09	1	Wet season	Windows	W24	M	150	110.3	45.1	46.7	0.233		2	1	2	0
3/02/09	1	Wet season	Windows	W25	M	94.3	95.8	36.5	39.7	0.068		0	0	0	0
3/02/09	1	Wet season	Windows	W26	M	199.6	110.4	44.1	45.5	0.215		2	2	1	2
3/02/09	1	Wet season	Windows	W27	M	156.6	108.7	44.3	45.9	0.183		2	0	0	0
3/02/09	1	Wet season	Windows	W28	M	141.7	103.3	41.5	43.4	0.171		2	1	0	0
3/02/09	1	Wet season	Windows	W29	M	118.8	102.9	42.7	42	0.117		2	0	0	0
3/02/09	1	Wet season	Windows	W30	M	197.8	110.1	45.9	46.9	0.233		2	1	0	0
3/02/09	1	Wet season	Windows	W31	F	262.1	124.2	51.6	51.1		0.677
3/02/09	1	Wet season	Windows	W32	F	268.2	127.4	51.1	50.1		11.515
17/02/09	1	Wet season	Beatrice Hill	BH80	F	26	62.2	25.4	25.9		0.032
17/02/09	1	Wet season	Beatrice Hill	BH81	M	24.6	70.9	29.7	31.4	0.007		0	0	0	0
17/02/09	1	Wet season	Beatrice Hill	BH82	F	22.1	55.4	23.2	24.8		0.01
17/02/09	1	Wet season	Beatrice Hill	BH83	M	22.3	56.1	24.8	25	0.005		0	0	0	0
17/02/09	1	Wet season	Beatrice Hill	BH84	F	17.5	51.8	20.8	21.2		0.013
17/02/09	1	Wet season	Beatrice Hill	BH85	M	15.5	51.1	20.6	21.9	0.006		0	0	0	0
17/02/09	1	Wet season	Beatrice Hill	BH86	F	9.6	42.6	17.3	17.9		0.004
17/02/09	1	Wet season	Beatrice Hill	BH87	F	11.6	47.4	19	18.8		0.006
19/02/09	1	Wet season	Beatrice Hill	3917	F	107.5	108.2	45.2	42.5		0.599
22/02/09	1	Wet season	Beatrice Hill	BH70	F	206	112.8	44.7	45.4		28.235
22/02/09	1	Wet season	Beatrice Hill	BH71	F	149.9	108.2	44.3	45.4		13.69
22/02/09	1	Wet season	Beatrice Hill	BH72	INTER	92.4	96	35.8	37.7		0.257	1	0	0	0
22/02/09	1	Wet season	Beatrice Hill	BH73	M	170.9	107.9	43	42.8	0.082		0	1	1	0
22/02/09	1	Wet season	Beatrice Hill	BH74	F	86.1	97.2	41.8	40.7		0.836
22/02/09	1	Wet season	Beatrice Hill	BH75	F	131.7	104.8	41.7	41.7		0.747
22/02/09	1	Wet season	Beatrice Hill	BH76	M	153.4	108.4	45	44.2	0.19		0	2	0	2
22/02/09	1	Wet season	Beatrice Hill	BH77	F	129.9	105.8	44.7	44.7		0.977
22/02/09	1	Wet season	Beatrice Hill	BH78	M	111	102.1	41.1	41.9	0.18		1	2	0	0
22/02/09	1	Wet season	Beatrice Hill	BH79	M	137.8	106.6	43.7	43.2	0.191		1	1	1	1
22/02/09	1	Wet season	Windows	W33	M	192.1	109.6	46.1	46.3	0.215		2	1	1	1
22/02/09	1	Wet season	Windows	W34	M	167.5	107.6	43.6	47.5	0.331		2	2	0	2
22/02/09	1	Wet season	Windows	W35	F	151.7	106.7	43.3	41.6		2.928
22/02/09	1	Wet season	Windows	W36	F	160.8	107.2	45.6	46.3		3.165
22/02/09	1	Wet season	Windows	W37	F	111.3	101.1	41.2	42.7		10.865
22/02/09	1	Wet season	Windows	W38	F	234	112.9	46.3	46.5		2.975
22/02/09	1	Wet season	Windows	W39	F	217.1	112.7	47.5	45.7		3.137
22/02/09	1	Wet season	Windows	W40	M	151.7	113.6	47.1	47.5	0.117		0	0	0	0
22/02/09	1	Wet season	Windows	W41	F	268.7	116.4	48.6	49.2
22/02/09	1	Wet season	Windows	W42	F	305.5	124	51.7	51.1		3.116
23/02/09	1	Wet season	Leaning Tree	LT48	M	164	109.8	42.2	45.5	0.165		1	2	2	2
23/02/09	1	Wet season	Leaning Tree	LT49	M	158	113.1	44.3	47.4	0.458		1	2	1	2
23/02/09	1	Wet season	Leaning Tree	LT50	M	92.2	90.5	37.6	38.7	0.157		2	2	1	2
23/02/09	1	Wet season	Leaning Tree	LT51	F	225.1	113.2	46.5	48.9		9.239
23/02/09	1	Wet season	Leaning Tree	LT52	M	172.7	113.3	44.6	46.6	0.236		1	2	2	2
23/02/09	1	Wet season	Leaning Tree	LT53	M	111.6	100.2	39.9	40.9	0.25		1	2	1	2
23/02/09	1	Wet season	Leaning Tree	LT54	M	142.9	104.4	42.7	45	0.263		0	2	1	2
23/02/09	1	Wet season	Leaning Tree	LT55	M	194.8	115.4	46.8	49.6	0.577		1	2	1	2
23/02/09	1	Wet season	Leaning Tree	LT56	M	139.4	104.6	42.5	41.8	0.211		1	2	2	2
23/02/09	1	Wet season	Leaning Tree	LT57	M	194.4	116.3	46.9	48.9	0.3		2	2	0	2
27/02/09	1	Wet season	Darwin	D21	M	137.6	107.1	43	42.5	0.253		2	2	0	2
27/02/09	1	Wet season	Darwin	D22	M	197.6	115.5	45.2	46.9	0.254		1	2	0	2
27/02/09	1	Wet season	Darwin	D23	F	276.4	124.7	48.9	50.3		22.17
27/02/09	1	Wet season	Darwin	D24	M	219.6	120.4	49	49.3	0.479		0	2	0	2
27/02/09	1	Wet season	Darwin	D25	M	264.8	123.2	47.8	49	0.237		0	2	0	2
27/02/09	1	Wet season	Darwin	D26	F	222.1	119.8	47.7	46		26.307
8/03/09	1	Build-down	Marlow Lagoon	ML27	M	135.5	101.3	39.5	39.4	0.184		2	2	1	2
8/03/09	1	Build-down	Marlow Lagoon	ML28	M	133.7	104.3	41.6	40.4	0.228		2	2	0	2
8/03/09	1	Build-down	Marlow Lagoon	ML29	M	178	107.8	46.1	43.6	0.266		1	2	1	2
8/03/09	1	Build-down	Marlow Lagoon	ML30	M	32.3	60.1	21.9	25.3				0	0	0
8/03/09	1	Build-down	Marlow Lagoon	ML31	M	84.4	94	37	37	0.116		1	0	0	0
8/03/09	1	Build-down	Marlow Lagoon	ML32	M	109	96	38.7	38.9	0.279		2	2	2	2
8/03/09	1	Build-down	Marlow Lagoon	ML33	M	94.9	90.4	37.2	34.7	0.114		1	1	0	0
8/03/09	1	Build-down	Marlow Lagoon	ML34	F	466.6	130.7	51.3	55.2		31.167
8/03/09	1	Build-down	Marlow Lagoon	ML35	M	62.6	75.3	32.8	30.5	0.048		0	0	0	0
8/03/09	1	Build-down	Marlow Lagoon	ML36	M	76.9	81.5	34	32.8	0.039		0	0	0	0
8/03/09	1	Build-down	Marlow Lagoon	ML37	M	40.6	68.8	30	28.2	0.023		0	0	0	0
8/03/09	1	Build-down	Marlow Lagoon	ML38	M	163.1	103.1	43.6	42.8	0.255		2	2	1	2
10/03/09	1	Build-down	Darwin	D27	M	120.6	96.6	40.6	38.7	0.212		2	2	2	2
10/03/09	1	Build-down	Darwin	D28	M	121.2	97.7	40.1	39.3	0.141		2	2	1	2
10/03/09	1	Build-down	Darwin	D29	M	133.1	100.3	40	39.7	0.267		2	2	2	2
10/03/09	1	Build-down	Darwin	D30	M	175.5	104.9	42.5	43.1	0.261		1	2	1	2
10/03/09	1	Build-down	Darwin	D31	M	169.4	107.5	43.9	45.4	0.32		2	2	1	2
10/03/09	1	Build-down	Darwin	D32	M	174.6	110.1	46	43.5	0.317		2	2	2	2
10/03/09	1	Build-down	Darwin	D33	M	119.7	99.8	40.8	37	0.241		0	2	0	2
10/03/09	1	Build-down	Darwin	D34	M	195	114.4	45.1	45.3	0.398		1	2	1	2
10/03/09	1	Build-down	Darwin	D35	M	190.1	113.9	47	46.4	0.317		2	2	0	2
10/03/09	1	Build-down	Darwin	D36	M	166.6	110.8	44.1	43.4	0.223		2	2	0	2
10/03/09	1	Build-down	Darwin	D37	F	477	147.8	58.8	55.9		54.603
10/03/09	1	Build-down	Darwin	D38	F	183.5	113	48.3	44.8		0.51
10/03/09	1	Build-down	Darwin	D39	M	98.3	96	37.9	37.6	0.074		0	0	0	0
18/03/09	1	Build-down	Beatrice Hill	BH88	M	130.2	102.7	42.8	44	0.349		1	2	0	2
18/03/09	1	Build-down	Beatrice Hill	BH89	M	125.7	102.3	40.8	42.7	0.267		2	2	1	2
18/03/09	1	Build-down	Beatrice Hill	BH90	F	212.9	111.9	47.2	45.2		10.118
18/03/09	1	Build-down	Beatrice Hill	BH91	M	48	74.2	30.6	29.3	0.008		0	0	0	0
18/03/09	1	Build-down	Beatrice Hill	BH92	M	118.9	103.5	41.1	42.6	0.078		0	0	0	0
18/03/09	1	Build-down	Beatrice Hill	BH93	M	124	103.8	40.5	42.2	0.154		1	2	0	2
18/03/09	1	Build-down	Beatrice Hill	BH94	M	105.8	102.4	40.7	41.1	0.049		0	0	0	0
18/03/09	1	Build-down	Beatrice Hill	BH95	F	125.3	108.5	48.2	44.4		0.933
18/03/09	1	Build-down	Beatrice Hill	BH96	F	73.5	95.1	36.9	37.6		0.301
18/03/09	1	Build-down	Beatrice Hill	BH97	F	300.6	127.7	53.7	53.4		1.257
22/03/09	1	Build-down	Windows	W43	M	76.3	83.7	32.1	32.8	0.044		0	0	0	0
22/03/09	1	Build-down	Windows	W44	M	72.1	87.6	35.9	36.1	0.084		0	0	0	0
22/03/09	1	Build-down	Windows	W45	F	108.1	96	38.8	37.4		0.194
22/03/09	1	Build-down	Windows	W46	M	58.8	89.4	36.5	34.6	0.026		0	0	0	0
22/03/09	1	Build-down	Windows	W47	F	92.9	90.6	36.3	33.9		0.258
22/03/09	1	Build-down	Windows	W48	F	179.5	113.6	45.4	45.7		6.97
22/03/09	1	Build-down	Windows	W49	F	181.9	109.5	48.9	43		20.21
22/03/09	1	Build-down	Windows	W50	M	70.7	81	31.7	32	0.018		0	0	0	0
22/03/09	1	Build-down	Windows	W51	F	97.3	87.8	35.2	34.1		0.336
22/03/09	1	Build-down	Windows	W52	F	271.5	121.9	50	49.4		1.052
23/03/09	1	Build-down	Leaning Tree	LT58	M	189.4	117.6	45	46.6	0.268		1	1	0	2
23/03/09	1	Build-down	Leaning Tree	LT59	M	148.5	111.2	44.4	45.8	0.328		1	2	1	2
23/03/09	1	Build-down	Leaning Tree	LT60	F	202.4	116.6	47.4	46.5		7.799
23/03/09	1	Build-down	Leaning Tree	LT61	M	133.8	106.8	42.5	42.5	0.303		2	2	1	2
23/03/09	1	Build-down	Leaning Tree	LT62	F	98.3	98.8	40.9	39.9		0.569
23/03/09	1	Build-down	Leaning Tree	LT63	M	172.1	115.6	45.4	46.9	0.304		0	2	2	2
23/03/09	1	Build-down	Leaning Tree	LT64	M	165.2	110.2	45	44.9	0.249		2	1	0	0
23/03/09	1	Build-down	Leaning Tree	LT65	M	50.3	85.3	36.7	35.7	0.015		0	0	0	0
23/03/09	1	Build-down	Leaning Tree	LT66	F	226	118.4	49.6	47.9		0.838
23/03/09	1	Build-down	Leaning Tree	LT67	M	129.7	99.4	37.7	39.9	0.203		1	2	2	2
27/03/09	1	Build-down	Marlow Lagoon	ML39	M	100.9	93.9	38.1	38	0.036		0	0	0	0
27/03/09	1	Build-down	Marlow Lagoon	ML40	M	165.1	111.1	44.7	43.8	0.307		2	2	0	2
27/03/09	1	Build-down	Marlow Lagoon	ML41	M	130.7	96.9	39.3	39.9	0.111		2	1	0	0
27/03/09	1	Build-down	Marlow Lagoon	ML42	M	154.1	111.2	44.9	44.4	0.337		2	2	1	2
27/03/09	1	Build-down	Marlow Lagoon	ML43	M	45.2	74	30.2	30.7	0.041		0	0	0	0
27/03/09	1	Build-down	Marlow Lagoon	ML44	M	174.2	118.8	45.5	45.8	0.407		1	2	0	2
27/03/09	1	Build-down	Marlow Lagoon	ML45	M	158.9	104.6	43.9	43.4	0.275		1	2	2	2
27/03/09	1	Build-down	Marlow Lagoon	ML46	M	237.3	117.5	48.3	48	0.43		0	2	0	2
27/03/09	1	Build-down	Marlow Lagoon	ML47	M	122.7	103.6	41	43.8	0.067		1	2	0	2
27/03/09	1	Build-down	Marlow Lagoon	ML48	F	273.9	117.7	48.3	48.5		1.204
15/04/09	1	Build-down	Beatrice Hill	3982	M	173.7	105.4	43.1	44.5	0.14		1	1	0	0
15/04/09	1	Build-down	Beatrice Hill	3985	F	308	123	51.6	50.9		1.141
20/04/09	1	Build-down	Beatrice Hill	Bact1	F	289.4	120.2	51	50.2		27.435
20/04/09	1	Build-down	Beatrice Hill	BH100	M	152.1	107	42.3	43.4	0.231		2	2	0	2
20/04/09	1	Build-down	Beatrice Hill	BH101	F	208	113.6	47.5	46		1.036
20/04/09	1	Build-down	Beatrice Hill	BH102	M	165.1	109.8	43.4	43.2	0.136		0	0	0	0
20/04/09	1	Build-down	Beatrice Hill	BH103	M	109.6	98.2	40.4	39.8	0.046		0	0	0	0
20/04/09	1	Build-down	Beatrice Hill	BH104	F	289	127.8	51.4	48.3		5.83
20/04/09	1	Build-down	Beatrice Hill	BH105	M	122.5	101	39	40.1	0.157		0	0	0	0
20/04/09	1	Build-down	Beatrice Hill	BH106	F	152.7	107.3	44.8	43.7		1.198
20/04/09	1	Build-down	Beatrice Hill	BH107	M	64.3	93.7	38.5	41.4	0.017		0	0	0	0
20/04/09	1	Build-down	Beatrice Hill	BH98	M	148.1	104.8	45.8	44.2	0.193		1	2	0	1
20/04/09	1	Build-down	Beatrice Hill	BH99	M	189.6	112.3	45.8	46	0.13		1	1	1	0
22/04/09	1	Build-down	Windows	W53	M	47.9	81.6	31.6	31.4	0.027		0	0	0	0
22/04/09	1	Build-down	Windows	W54	F	93.3	93.6	38.8	37.1		0.245
22/04/09	1	Build-down	Windows	W55	F	205.4	116	50.2	48		1.807
22/04/09	1	Build-down	Windows	W56	F	114.3	98.3	39.7	39.9		0.356
22/04/09	1	Build-down	Windows	W57	F	62.3	83.4	32.5	32.8		0.157
22/04/09	1	Build-down	Windows	W58	M	171.6	110.5	44.4	44.7	0.199		2	1	1	1
22/04/09	1	Build-down	Windows	W59	M	128.9	98.2	39.3	40.7	0.125		0	1	0	0
22/04/09	1	Build-down	Windows	W60	M	141.9	99.3	39.7	40.5	0.106		0	0	0	0
22/04/09	1	Build-down	Windows	W61	F	76.6	87.2	34.9	34.6		0.176
22/04/09	1	Build-down	Windows	W62	F	92.1	97.8	39.4	38.2		0.646
26/04/09	1	Build-down	Darwin	D40	M	168.4	108.9	44.2	43.8	0.314		1	2	1	2
26/04/09	1	Build-down	Darwin	D41	F	68.6	84.9	34.6	33.9		0.185
26/04/09	1	Build-down	Darwin	D42	M	140	101.4	43.4	41.5	0.274		2	2	1	2
26/04/09	1	Build-down	Darwin	D43	M	125.4	106.3	42.6	42.8	0.248		1	2	1	2
26/04/09	1	Build-down	Darwin	D44	M	150.2	103.4	42.5	40.7	0.197		1	2	2	2
26/04/09	1	Build-down	Darwin	D45	M	187.7	113.5	46.8	45.4	0.284		2	2	0	2
26/04/09	1	Build-down	Darwin	D46	M	169.5	105.8	45.9	43.3	0.317		2	2	0	2
26/04/09	1	Build-down	Darwin	D47	M	160.8	104.3	45.1	43.8	0.335		2	2	0	2
26/04/09	1	Build-down	Darwin	D48	M	87.5	88.3	36.7	33.4	0.094		2	1	0	0
26/04/09	1	Build-down	Darwin	D49	M	126.1	103.6	42.6	41.4	0.229		2	2	0	2
26/04/09	1	Build-down	Darwin	D50	M	163.5	102	44.3	44.7	0.268			2	1	2
26/04/09	1	Build-down	Marlow Lagoon	ML49	M	162	108.8	43.9	42.7	0.382		2	2	2	2
26/04/09	1	Build-down	Marlow Lagoon	ML50	M	82.5	90.5	37.8	37.1	0.126		1	2	1	2
26/04/09	1	Build-down	Marlow Lagoon	ML51	M	144.3	102.5	41.3	40.6	0.205		2	1	1	0
26/04/09	1	Build-down	Marlow Lagoon	ML52	M	100.2	93.1	38.6	38.1	0.165		1	2	2	2
26/04/09	1	Build-down	Marlow Lagoon	ML53	F	72.7	83.7	34.9	33.8		0.202
26/04/09	1	Build-down	Marlow Lagoon	ML54	M	134.6	105.4	42.1	42.4	0.174		2	2	2	2
26/04/09	1	Build-down	Marlow Lagoon	ML55	M	138.6	104.1	41.8	43.1	0.222		1	2	0	2
26/04/09	1	Build-down	Marlow Lagoon	ML56	M	94.7	92.6	37.4	38.4	0.082		0	0	2	0
26/04/09	1	Build-down	Marlow Lagoon	ML57	F	70.9	81.9	34.7	31.1		0.142
26/04/09	1	Build-down	Marlow Lagoon	ML58	M	153.1	104.6	44.6	44.1	0.279		2	2	1	2
27/04/09	1	Build-down	Leaning Tree	LT68	M	91	94.7	37.9	39.1	0.091		0	0	0	0
27/04/09	1	Build-down	Leaning Tree	LT69	F	93.6	93.1	38	36.6		0.762
27/04/09	1	Build-down	Leaning Tree	LT70	F	144.4	110.9	45.9	44.7		1.206
27/04/09	1	Build-down	Leaning Tree	LT71	M	54.2	81.9	31.1	32.3	0.018		0	0	0	0
27/04/09	1	Build-down	Leaning Tree	LT72	M	129.7	103.1	42	43.6	0.205		0	0	1	1
27/04/09	1	Build-down	Leaning Tree	LT73	F	74.3	86.6	34	34.5		0.176
27/04/09	1	Build-down	Leaning Tree	LT74	F	177.8	112.2	46.3	45		1.485
27/04/09	1	Build-down	Leaning Tree	LT75	F	130.8	101.3	42.3	41.8		0.786
27/04/09	1	Build-down	Leaning Tree	LT76	F	68.3	82.9	35.3	32.8		0.089
27/04/09	1	Build-down	Leaning Tree	LT77	F	272.4	119.3	47.1	47.4		22.653
27/04/09	1	Build-down	Beatrice Hill	3997	M	191	115.2	49	46.5	0.154		1	0	1	0
28/04/09	1	Build-down	Beatrice Hill	3996	F	145.7	105.6	44.2	44.2		0.682
24/05/09	1	Build-down	Beatrice Hill	BH108	F	69	85.6	36.5	35.4		0.193
24/05/09	1	Build-down	Beatrice Hill	BH109	F	49	74.9	30.9	31.3		0.145
24/05/09	1	Build-down	Beatrice Hill	BH110	M	73.3	84.2	34.9	36.4	0.053		0	0	0	0
24/05/09	1	Build-down	Beatrice Hill	BH111	M	55.5	95	39.3	39.7	0.019		0	0	0	0
24/05/09	1	Build-down	Beatrice Hill	BH112	M	77.7	87.4	34.8	37.3	0.064		0	0	0	0
24/05/09	1	Build-down	Beatrice Hill	(4024) BH113	F	116.1	103	42.1	41.7		0.708
24/05/09	1	Build-down	Beatrice Hill	BH114	F	179.6	115	45.4	49		0.859
24/05/09	1	Build-down	Beatrice Hill	(4009) BH115	M	153.3	108.4	47.7	46.6	0.283		2	2	1	2
24/05/09	1	Build-down	Beatrice Hill	BH116	F	96.7	93.9	38	38.2		0.291
24/05/09	1	Build-down	Beatrice Hill	BH117	F	105.6	95	39	38.6		0.301
24/05/09	1	Build-down	Beatrice Hill	4016	M	68.6	94	39.6	41.2	0.048		0	0	2	0
24/05/09	1	Build-down	Beatrice Hill	4014	F	60.3	82.6	32.8	34		0.161
25/05/09	1	Build-down	Windows	W63	M	88.1	86.3	36.2	35.8	0.076		0	0	1	0
25/05/09	1	Build-down	Windows	W64	F	203.9	111.4	47.7	45.3		20.165
25/05/09	1	Build-down	Windows	W65	F	249.1	124.1	50.5	50.5		3.094
25/05/09	1	Build-down	Windows	W66	F	320.7	120.9	52.6	48.5		4.949
25/05/09	1	Build-down	Windows	W67	F	152.5	112.9	44.9	44.9		0.62
25/05/09	1	Build-down	Windows	W68	F	106.6	99.1	39.5	40		0.334
25/05/09	1	Build-down	Windows	W69	F	117.9	100	41.6	39.9		0.302
25/05/09	1	Build-down	Windows	W70	M	101.9	92.5	38.2	40.7	0.051		0	0	0	0
25/05/09	1	Build-down	Windows	W71	M	33.6	69.4	27.3	27.9	0.011		0	0	0	0
25/05/09	1	Build-down	Windows	W72	M	149.6	109.6	44.7	45.7	0.17		2	0	2	1
27/05/09	1	Build-down	Beatrice Hill	4061	M	109.6	94.9	38.1	38.7	0.052		0	0	1	0
27/05/09	1	Build-down	Beatrice Hill	4060	F	121.2	101.6	43.9	43.9		0.799
27/05/09	1	Build-down	Beatrice Hill	4041	F	215.8	115.5	50.3	44.6		1.745
27/05/09	1	Build-down	Darwin	D51	M	185.3	117.6	46	47.3	0.399		2	2	1	2
27/05/09	1	Build-down	Darwin	D52	F	181.6	108.4	44.9	42.5		1.007
27/05/09	1	Build-down	Darwin	D53	M	196.3	118.1	47.4	46.9	0.309		2	2	1	2
27/05/09	1	Build-down	Darwin	D54	F	80.6	83	36.3	35.3		0.181
27/05/09	1	Build-down	Darwin	D55	M	224.5	116.8	48.8	48.5	0.579		2	2	1	2
27/05/09	1	Build-down	Darwin	D56	M	110.7	93.9	38.1	39.1	0.145		2	2	2	1
27/05/09	1	Build-down	Darwin	D57	M	146.9	102.6	41.6	42	0.193		2	2	0	1
27/05/09	1	Build-down	Darwin	D58	M	115.1	97.8	39.2	39.6	0.107		0	1	1	0
27/05/09	1	Build-down	Darwin	D59	M	147.9	102.8	41.7	43.2	0.179		1	2	1	2
27/05/09	1	Build-down	Darwin	D60	M	139.8	102.2	43.1	41.8	0.133		1	2	2	1
27/05/09	1	Build-down	Darwin	D61	F	56.7	76.9	30.9	31.7		0.126
27/05/09	1	Build-down	Darwin	D62	F	199.4	110.7	44.4	44.5		0.821
27/05/09	1	Build-down	Darwin	D63	M	119.4	99.3	40.4	39.7	0.305		2	2	2	2
27/05/09	1	Build-down	Darwin	D64	F	119.6	96.5	40.9	38.5		0.305
27/05/09	1	Build-down	Darwin	D65	F	134.9	103.4	41.2	41		0.329
27/05/09	1	Build-down	Darwin	D66	F	147.2	100.8	41.6	41.6		0.435
27/05/09	1	Build-down	Darwin	D67	F	126.7	102.8	40.3	40.8		0.402
27/05/09	1	Build-down	Darwin	(02429) D68	INTER	204.6	115.4	47.7	45.8	0.15	0.501	2	1	0	1
27/05/09	1	Build-down	Darwin	D69	M	194.2	112.7	45.7	45.4	0.294		2	2	2	2
27/05/09	1	Build-down	Darwin	D70	M	176.1	107.5	42.8	44.4	0.31		1	2	1	2
27/05/09	1	Build-down	Darwin		M	200	118	48.2	45.9			2	2	2	2
27/05/09	1	Build-down	Darwin		M	123.7	100.8	39.8	42.5			1	2	2	2
27/05/09	1	Build-down	Darwin		M	151.6	107.5	43.4	44.3			2	2	2	2
27/05/09	1	Build-down	Marlow Lagoon	ML59	M	108.3	99.2	39.2	39.7	0.202		2	2	2	2
27/05/09	1	Build-down	Marlow Lagoon	ML60	M	127.7	101	43.7	41.6	0.18		2	2	2	2
27/05/09	1	Build-down	Marlow Lagoon	ML61	M	153.6	107.9	43.6	44	0.216		2	2	2	2
27/05/09	1	Build-down	Marlow Lagoon	ML62	M	106.7	99.1	39.9	40.1	0.184		1	2	2	2
27/05/09	1	Build-down	Marlow Lagoon	ML63	M	132	98.1	42.3	43.6	0.277		1	2	2	2
27/05/09	1	Build-down	Marlow Lagoon	ML64	M	137.4	102	44.1	43.9	0.232		2	2	2	2
27/05/09	1	Build-down	Marlow Lagoon	ML65	M	83.3	91.9	35.5	37	0.085		0	0	1	0
27/05/09	1	Build-down	Marlow Lagoon	ML66	M	35.6	66.2	28	29.7	0.019		0	0	0	0
27/05/09	1	Build-down	Marlow Lagoon	ML67	F	32	65.7	26.4	27.7		0.07
27/05/09	1	Build-down	Marlow Lagoon	ML68	F	27.7	66.8	27.7	27		0.042
31/05/09	1	Build-down	Leaning Tree	LT78	M	160.6	109.5	45	44.1	0.208		2	1	2	2
31/05/09	1	Build-down	Leaning Tree	LT79	F	149.3	120.5	49.3	46.2		1.595
31/05/09	1	Build-down	Leaning Tree	LT80	M	176.1	109.4	45.9	43.9	0.141		1	0	0	0
31/05/09	1	Build-down	Leaning Tree	LT81	M	107.5	101.4	41.2	43.2	0.29		1	1	2	1
31/05/09	1	Build-down	Leaning Tree	LT82	F	193	111.5	44	45.2		23.892
31/05/09	1	Build-down	Leaning Tree	LT83	M	49.8	75.7	30.6	31.8	0.016		0	0	0	0
31/05/09	1	Build-down	Leaning Tree	LT84	M	133.4	108	42.4	42.2	0.236		2	2	1	1
31/05/09	1	Build-down	Leaning Tree	LT85	M	37.4	68.2	27.6	28.6	0.009		0	0	0	0
31/05/09	1	Build-down	Leaning Tree	LT86	M	43.7	73.3	28.8	29.5	0.016		0	0	0	0
31/05/09	1	Build-down	Leaning Tree	LT87	M	112.8	97.8	40.6	40.6	0.07		0	0	0	0
17/06/09	1	Dry season	Beatrice Hill	BH118	F	74.4	87	36	34.7		0.258
17/06/09	1	Dry season	Beatrice Hill	BH119	M	132.3	103.6	41.6	42.2	0.124		2	1	2	0
17/06/09	1	Dry season	Beatrice Hill	BH120	M	100.9	91.2	36.7	38.2	0.033		0	0	0	0
17/06/09	1	Dry season	Beatrice Hill	BH121	M	93.3	97.7	40.9	39.9	0.09		0	0	1	0
17/06/09	1	Dry season	Beatrice Hill	BH122	M	117.7	98.2	41.7	41.3	0.104		1	1	0	0
17/06/09	1	Dry season	Beatrice Hill	BH123	F	78	83	34.6	34.8		0.225
17/06/09	1	Dry season	Beatrice Hill	BH124	M	134.8	104	44.3	43.5	0.141		0	0	2	0
17/06/09	1	Dry season	Beatrice Hill	BH125	F	99.7	100.5	39.2	39		0.3
17/06/09	1	Dry season	Beatrice Hill	BH126	F	168.2	113.4	46.9	46.3		0.565
17/06/09	1	Dry season	Beatrice Hill	BH127	F	116.4	102.6	42.4	40.9		0.506
17/06/09	1	Dry season	Beatrice Hill	4083	M	66.5	88.6	37.2	37.2	0.096		0	0	0	0
17/06/09	1	Dry season	Beatrice Hill	3729	M	64.7	85.9	36.7	38.4	0.062		0	0	0	0
21/06/09	1	Dry season	Darwin	D71	M	123.1	96.3	41.4	41.6	0.166		2	2	1	2
21/06/09	1	Dry season	Darwin	D72	F	149.1	105.5	44	42.9		0.667
21/06/09	1	Dry season	Darwin	D73	F	173.9	116.4	46.1	47.6		21.081
21/06/09	1	Dry season	Darwin	D74	F	74.7	80.7	35.4	34.9		0.258
21/06/09	1	Dry season	Darwin	D75	F	305.8	125.1	51.9	50		10.977
21/06/09	1	Dry season	Darwin	D76	F	74.3	84.4	35.9	34.6		0.196
21/06/09	1	Dry season	Darwin	D77	F	137.7	97.4	41.3	40.7		0.568
21/06/09	1	Dry season	Darwin	D78	F	205.3	114.2	49.3	46.6		0.841
21/06/09	1	Dry season	Darwin	D79	M	102.1	94.7	37.5	37.6	0.179		2	2	1	2
21/06/09	1	Dry season	Marlow Lagoon	ML69	M	127.6	98.4	41.2	43	0.218		1	2	2	2
21/06/09	1	Dry season	Marlow Lagoon	ML70	M	119.7	99	42.4	41.8	0.203		2	2	2	2
21/06/09	1	Dry season	Marlow Lagoon	ML71	M	149.7	110	45.4	44.3	0.158		2	2	2	2
21/06/09	1	Dry season	Marlow Lagoon	ML72	M	120.5	102.1	40.3	42	0.185		1	2	2	2
21/06/09	1	Dry season	Marlow Lagoon	ML73	M	122.5	101.8	40.1	40	0.288		2	2	2	2
21/06/09	1	Dry season	Marlow Lagoon	ML74	M	81.2	92.9	37.3	38.4	0.123		1	1	1	0
21/06/09	1	Dry season	Marlow Lagoon	ML75	F	164.2	103.5	42.8	42.9		1.273
21/06/09	1	Dry season	Marlow Lagoon	ML76	F	218.5	119.4	46.7	48
21/06/09	1	Dry season	Marlow Lagoon	ML77	F	261.8	119.1	46.4	45.6		53.743
21/06/09	1	Dry season	Marlow Lagoon	ML78	F	164	106.5	44.9	42.6		2.663
24/06/09	1	Dry season	Leaning Tree	LT88	M	100.4	98.4	40.7	40.3	0.084		0	0	0	0
24/06/09	1	Dry season	Leaning Tree	LT89	F	168	112	44.8	43.9		18.908
24/06/09	1	Dry season	Leaning Tree	LT90	M	131.8	109.2	43.8	43.8	0.37		0	0	2	1
24/06/09	1	Dry season	Leaning Tree	LT91	F	187	112.8	43.6	43.6		38.053
24/06/09	1	Dry season	Leaning Tree	LT92	F	228	122.2	52.3	50.3		1.426
24/06/09	1	Dry season	Leaning Tree	LT93	F	85.6	94	38.7	38.2		0.191
24/06/09	1	Dry season	Leaning Tree	LT94	M	123.3	108.4	45	42.4	0.17		0	0	2	0
24/06/09	1	Dry season	Leaning Tree	LT95	M	56.7	88.8	35.6	36.4	0.023		0	0	0	0
24/06/09	1	Dry season	Leaning Tree	LT96	M	63.9	87.1	36.6	38.4	0.067		0	0	2	0
24/06/09	1	Dry season	Leaning Tree	LT97	M	138.2	108.4	44.9	44.9	0.313		2	2	2	1
24/06/09	1	Dry season	Leaning Tree	LT98	F	240.9	128.4	46.7	50.2		8.099
29/06/09	1	Dry season	Windows	W73	M	154.7	106.3	43.3	45.5	0.287		1	1	1	2
29/06/09	1	Dry season	Windows	W74	F	79.4	86.2	34.2	36.5		0.198
29/06/09	1	Dry season	Windows	W75	F	134.8	108.7	46	47		1.3
29/06/09	1	Dry season	Windows	W76	M	55	80.6	31.3	33.3	0.04		0	0	0	0
29/06/09	1	Dry season	Windows	W77	M	83.4	91.7	38	40	0.086		0	0	0	0
29/06/09	1	Dry season	Windows	W78	M	52.5	81.2	32.4	34	0.014		0	0	0	0
29/06/09	1	Dry season	Windows	W79	F	65.4	83.8	34.4	35.1		0.21
29/06/09	1	Dry season	Windows	W80	M	40.4	68.9	28.9	29.6	0.012		0	0	0	0
29/06/09	1	Dry season	Windows	W81	M	76.8	89	36.1	37.5	0.057		0	0	0	0
29/06/09	1	Dry season	Windows	W82	F	145.5	104.4	44.1	44.7		1.072
15/07/09	1	Dry season	Darwin	D80	M	83.2	88.4	35	36.8	0.112		0	1	0	0
15/07/09	1	Dry season	Darwin	D81	F	141.9	102.2	41.6	41.1		0.481
15/07/09	1	Dry season	Darwin	D82	F	397.3	135.9	55.2	52.4		69.302
15/07/09	1	Dry season	Darwin	D83	M	104.7	96.6	39.1	39.6	0.151		2	2	2	2
15/07/09	1	Dry season	Darwin	D84	F	316.7	130.8	55	53.2		9.775
15/07/09	1	Dry season	Darwin	D85	M	165.7	105.9	42.2	42.7	0.152		2	2	2	2
22/07/09	1	Dry season	Leaning Tree	LT99	M	111	108.1	45.9	43.5	0.226		0	0	0	0
22/07/09	1	Dry season	Leaning Tree	LT100	M	89	102.1	40.3	38.6	0.062		0	0	0	1
22/07/09	1	Dry season	Leaning Tree	LT101	M	135.7	108.6	45.7	42.7	0.272		1	2	1	1
22/07/09	1	Dry season	Leaning Tree	LT102	M	79.6	104.8	42.3	40.3	0.106		0	0	0	0
22/07/09	1	Dry season	Leaning Tree	LT103	F	130.2	107.7	45.8	45.4		1.442
22/07/09	1	Dry season	Leaning Tree	LT104	F	67.4	100.1	39.4	40.1		0.705
22/07/09	1	Dry season	Leaning Tree	LT105	F	156.9	105.6	47.3	46.6		1.73
22/07/09	1	Dry season	Leaning Tree	LT106	F	213.2	116.4	48.8	46.8		37.775
22/07/09	1	Dry season	Leaning Tree	LT107	M	113.4	96.3	39.2	37.8	0.261		1	2	2	2
22/07/09	1	Dry season	Leaning Tree	LT108	M	153	113	45.3	41.6	0.34		2	2	1	1
26/07/09	1	Dry season	Marlow Lagoon	ML79	M	153.2	110.4	45	45.2	0.478		1	2	2	2
26/07/09	1	Dry season	Marlow Lagoon	ML80	F	149.4	109	45.5	42.2		0.664
26/07/09	1	Dry season	Marlow Lagoon	ML81	M	134.3	108.6	43.3	41.9	0.283		2	2	1	2
26/07/09	1	Dry season	Marlow Lagoon	ML82	M	107.3	101.3	41.9	39.7	0.241		2	2	1	2
26/07/09	1	Dry season	Marlow Lagoon	ML83	M	105.5	101.8	40.5	39.4	0.214		2	2	2	2
26/07/09	1	Dry season	Marlow Lagoon	ML84	M	104.4	100.6	39.6	38.5	0.287		1	2	2	2
26/07/09	1	Dry season	Marlow Lagoon	ML85	F	208.6	127.8	52.1	48.1		2.663
26/07/09	1	Dry season	Marlow Lagoon	ML86	F	236.9	119.8	50.5	47		32.572
26/07/09	1	Dry season	Marlow Lagoon	ML87	F	187.7	122	49.3	46.2		2.835
26/07/09	1	Dry season	Marlow Lagoon	ML88	F	252.4	127.6	50.7	48.6		4.784
29/07/09	1	Dry season	Beatrice Hill	(4030) BH128	F	68.1	92.9	39.3	36.9		0.206
29/07/09	1	Dry season	Beatrice Hill	BH129	M	87.8	101.9	41.2	40.6	0.076		0	0	0	0
29/07/09	1	Dry season	Beatrice Hill	BH130	F	49.4	75.8	31.5	29.2		0.132
29/07/09	1	Dry season	Beatrice Hill	BH131	F	44.2	72	31.1	30.9		0.135
29/07/09	1	Dry season	Beatrice Hill	BH132	M	83.6	92.2	37.1	38.3	0.098		0	0	0	0
29/07/09	1	Dry season	Beatrice Hill	BH133	M	136	108.7	45.3	46.3	0.134		0	0	0	0
29/07/09	1	Dry season	Beatrice Hill	BH134	F	41.4	78.6	32.8	32.2		0.153
29/07/09	1	Dry season	Beatrice Hill	BH135	F	96.2	93.2	37.5	37.2		0.276
29/07/09	1	Dry season	Beatrice Hill	BH136	M	45.8	75.5	30	29.3	0.024		0	0	0	0
29/07/09	1	Dry season	Beatrice Hill	BH137	M	64.6	88.7	37.1	35.8	0.03		0	0	0	0
29/07/09	1	Dry season	Beatrice Hill	4101	F	63.3	92.2	36.8	36.9		0.537
29/07/09	1	Dry season	Beatrice Hill	4089	F	53.5	81	33.7	34.5		0.168
29/07/09	1	Dry season	Windows	W83	F	51.8	75.1	31.6	31		0.185
29/07/09	1	Dry season	Windows	W84	F	82	89.5	36	34.7		0.308
29/07/09	1	Dry season	Windows	W85	M	109	100.4	41.2	41.6			1	0	0	1
29/07/09	1	Dry season	Windows	W86	F	78.5	87	36.4	35.2		0.317
29/07/09	1	Dry season	Windows	W87	M	73.1	85.8	34.9	35			1	1	2	0
29/07/09	1	Dry season	Windows	W88	F	345.6	127.7	52.5	50.3		48.279
29/07/09	1	Dry season	Windows	W89	M	154	106.9	45	42.2			1	1	1	0
29/07/09	1	Dry season	Windows	W90	F	123.6	105.1	43.1	41		0.548
29/07/09	1	Dry season	Windows	W91	M	28.8	73.2	29.5	29.4			0	0	0	0
29/07/09	1	Dry season	Windows	W92	F	73.3	102.7	42.2	40.5		0.653
17/08/09	1	Dry season	Darwin	D86	F	105.5	95.7	38.4	38.3		0.395
17/08/09	1	Dry season	Darwin	D87	M	94.9	90.6	37.6	36.3	0.164		2	2	1	2
17/08/09	1	Dry season	Darwin	D88	M	101.5	95.8	37.7	37.4	0.192		2	2	1	2
17/08/09	1	Dry season	Darwin	D89	F	202.2	113.1	45.6	43.6		1.701
17/08/09	1	Dry season	Darwin	D90	F	92.4	92.9	38.1	36.2		0.303
17/08/09	1	Dry season	Darwin	D91	F	93.9	93.5	39.9	36.6		0.372
17/08/09	1	Dry season	Darwin	D92	F	201.3	114.4	47	45.6		3.622
17/08/09	1	Dry season	Darwin	D93	F	132.8	100.7	41.3	38.4		0.495
17/08/09	1	Dry season	Darwin	D94	M	134.8	105.3	43.6	42.6	0.29		2	2	2	2
17/08/09	1	Dry season	Darwin	D95	M	153.8	111.3	44.8	43.2	0.374		2	2	0	2
22/08/09	1	Dry season	Leaning Tree	LT109	M	109.8	103.6	41.7	41	0.158		0	0	0	0
22/08/09	1	Dry season	Leaning Tree	LT110	M	158.3	114.4	47.2	44.2	0.274		2	2	0	2
22/08/09	1	Dry season	Leaning Tree	LT111	M	60.2	83.2	34.1	33.2	0.084		0	0	0	0
22/08/09	1	Dry season	Leaning Tree	LT112	M	73.4	81.4	34.3	35.1	0.055		0	0	0	0
22/08/09	1	Dry season	Leaning Tree	LT113	M	107.8	99.6	38.4	39.5	0.226		2	2	1	2
22/08/09	1	Dry season	Leaning Tree	LT114	F	214.7	121.1	49.7	45.7		24.258
22/08/09	1	Dry season	Leaning Tree	LT115	M	151.8	110.1	45.9	45.1	0.31		2	2	1	2
22/08/09	1	Dry season	Leaning Tree	LT116	M	49.3	81.2	31.3	32.2	0.05		0	0	0	0
22/08/09	1	Dry season	Leaning Tree	LT117	F	83	95	38	37.8		0.421
22/08/09	1	Dry season	Leaning Tree	LT118	M	92.8	105	41.9	41.8	0.068		0	1	0	0
26/08/09	1	Dry season	Beatrice Hill	BH138	F	52.9	84.6	33.2	34.6		0.249
26/08/09	1	Dry season	Beatrice Hill	BH139	F	106.4	93.4	38.4	38.3		0.532
26/08/09	1	Dry season	Beatrice Hill	BH140	F	108.4	103.6	41.1	40.2		0.526
26/08/09	1	Dry season	Beatrice Hill	BH141	M	78.7	94.5	37.2	38.1	0.104		0	1	0	0
26/08/09	1	Dry season	Beatrice Hill	(4023) BH142	M	105	100.9	41.1	39.5	0.188		0	1	2	0
26/08/09	1	Dry season	Beatrice Hill	BH143	M	82.5	94.9	39.4	36.8	0.151		2	1	1	0
26/08/09	1	Dry season	Beatrice Hill	(4025) BH144	M	80.6	101.9	42.4	41.9	0.096		0	0	2	0
26/08/09	1	Dry season	Beatrice Hill	BH145	M	105.6	106.4	42.5	39.2	0.153		0	1	0	1
26/08/09	1	Dry season	Beatrice Hill	BH146	F	147.8	111.9	46.9	46.5		0.962
26/08/09	1	Dry season	Beatrice Hill	(4026) BH147	M	83	94.9	38.2	37.3	0.21		2	1	2	1
26/08/09	1	Dry season	Beatrice Hill	4015	M	59.2	89.9	36.7	37.1	0.063		0	0	0	0
26/08/09	1	Dry season	Beatrice Hill	4031	F	130.7	106.5	43.4	45.7		1.03
26/08/09	1	Dry season	Beatrice Hill	4090	F	43.2	79.8	33.3	33.8		0.154
26/08/09	1	Dry season	Beatrice Hill	4112	M	53.6	78.7	33.9	34.8	0.017		0	0	0	0
26/08/09	1	Dry season	Beatrice Hill	4093	F	55	77.1	34	32.9
26/08/09	1	Dry season	Beatrice Hill	4111	M	51.7	81.5	34.6	36.7	0.084		0	0	0	0
26/08/09	1	Dry season	Beatrice Hill	4106	F	33.4	73.6	29.4	31.7
26/08/09	1	Dry season	Beatrice Hill	4113	F	29.9	70.8	27.9	29.6
26/08/09	1	Dry season	Beatrice Hill	4118	M	28.4	65.7	25.9	27.3			0	0	0	0
26/08/09	1	Dry season	Windows	W93	M	49.2	83.4	33.8	33.9	0.031		0	0	0	0
26/08/09	1	Dry season	Windows	W94	M	93	94.6	38.1	37.3	0.16		0	0	1	0
26/08/09	1	Dry season	Windows	W95	M	69.4	93.4	37.6	37.8	0.147		2	2	2	0
26/08/09	1	Dry season	Windows	W96	F	50.2	84.6	33.2	32.3		0.23
26/08/09	1	Dry season	Windows	W97	F	94	107.2	44.6	42.9		0.904
26/08/09	1	Dry season	Windows	W98	F	108.3	106.1	42.3	41.3		0.519
26/08/09	1	Dry season	Windows	W99	M	105.1	102.8	43.3	40.3	0.159		2	1	1	0
26/08/09	1	Dry season	Windows	W100	M	58.4	88.7	35.9	35.7	0.075		0	0	0	0
26/08/09	1	Dry season	Windows	W101	F	91.2	97.3	39.6	39.5		0.395
26/08/09	1	Dry season	Windows	W102	M	140.5	112.4	45.7	45.2	0.3		1	2	1	2
31/08/09	1	Dry season	Marlow Lagoon	ML89	M	134.9	104.7	43.3	42	0.296		2	2	2	2
31/08/09	1	Dry season	Marlow Lagoon	ML90	M	72	90.9	35.3	35.4	0.128		2	2	2	2
31/08/09	1	Dry season	Marlow Lagoon	ML91	M	57.2	82.7	34.3	33.7	0.067		0	1	0	1
31/08/09	1	Dry season	Marlow Lagoon	ML92	M	100.7	95.6	39.5	39.3	0.154		1	1	0	2
31/08/09	1	Dry season	Marlow Lagoon	ML93	F	115.3	99.1	40.7	39.4		0.341
31/08/09	1	Dry season	Marlow Lagoon	ML94	F	88.6	93.9	37.6	37.3		0.335
31/08/09	1	Dry season	Marlow Lagoon	ML95	F	127.5	103.9	42.1	40.1		0.58
31/08/09	1	Dry season	Marlow Lagoon	ML96	M	98.7	104	42.5	40.2	0.252		2	2	2	2
31/08/09	1	Dry season	Marlow Lagoon	ML97	F	139.1	100.7	43.7	42.1		0.587
31/08/09	1	Dry season	Marlow Lagoon	ML98	F	156.6	112.6	45.9	44.3		7.935
7/09/09	2	Build-up	Beatrice Hill	4142	F	135	101.3	41.8	41.6		1.256
7/09/09	2	Build-up	Beatrice Hill	4135	M	98.9	104.3	43	45.2	0.128		0	0	1	0
7/09/09	2	Build-up	Beatrice Hill	4131	M	56.2	89.4	36	38.8	0.09		0	0	0	0
7/09/09	2	Build-up	Beatrice Hill	4136	F	90.9	97.4	41.4	40.8		0.465
14/09/09	2	Build-up	Darwin	D96	M	116.3	101.8	39.8	40.4	0.439		2	2	2	2
14/09/09	2	Build-up	Darwin	D97	M	138.1	103.5	42.9	42.8	0.277		2	2	2	2
14/09/09	2	Build-up	Darwin	D98	M	142.3	109.2	44.7	43.7	0.444		2	2	2	2
14/09/09	2	Build-up	Darwin	D99	M	199.4	106.2	48.8	47.1	0.493		2	2	1	2
14/09/09	2	Build-up	Darwin	D100	M	142.7	107.3	43.9	44.4	0.402		2	2	2	2
14/09/09	2	Build-up	Darwin	D101	F	146	102.2	41.7	39.3		1.642
14/09/09	2	Build-up	Darwin	D102	F	136.3	103.7	43.7	40.9		0.803
14/09/09	2	Build-up	Darwin	D103	M	160	100.3	42.7	43	0.365		2	2	2	2
14/09/09	2	Build-up	Darwin	D104	M	148.8	105.2	45.5	45.4	0.459		2	2	2	2
14/09/09	2	Build-up	Darwin	D105	M	90.2	95.5	39.2	37.6	0.238		2	2	2	2
16/09/09	2	Build-up	Leaning Tree	LT119	F	66.1	84.9	34	32.6		0.223
16/09/09	2	Build-up	Leaning Tree	LT120	M	168.2	123.7	52.6	51.3	0.154		0	0	1	0
16/09/09	2	Build-up	Leaning Tree	LT121	F	158.3	114.4	47.1	45.4		4.28
16/09/09	2	Build-up	Leaning Tree	LT122	M	152.8	113.4	47	40.8	0.481		1	2	1	2
16/09/09	2	Build-up	Leaning Tree	LT123	M	85.5	108	43.2	43	0.085		0	0	1	0
16/09/09	2	Build-up	Leaning Tree	LT124	F	282.4	128.5	49.2	48.8
16/09/09	2	Build-up	Leaning Tree	LT125	M	199.5	125.2	48.5	47.6	0.419		2	2	2	2
16/09/09	2	Build-up	Leaning Tree	LT126	F	233.3	126.7	51.1	49.6		3.781
16/09/09	2	Build-up	Leaning Tree	LT127	M	53.6	84.3	34.6	33.7	0.062		0	0	0	0
16/09/09	2	Build-up	Leaning Tree	LT128	M	42.1	80.5	31.4	32.5	0.012		0	0	0	0
17/09/09	2	Build-up	Beatrice Hill	BH148	F	105.1	113	47.3	44.4		0.809
17/09/09	2	Build-up	Beatrice Hill	BH149	F	141.2	120.3	48.8	46.9		1.947
17/09/09	2	Build-up	Beatrice Hill	BH150	M	147	106.6	44.6	42.3	0.17		1	1	2	0
17/09/09	2	Build-up	Beatrice Hill	BH151	F	104.7	99.1	40.3	39.5		0.42
17/09/09	2	Build-up	Beatrice Hill	BH152	F	60.7	83.7	34.9	33.1		0.273
17/09/09	2	Build-up	Beatrice Hill	BH153	M	89.5	101.8	41.4	41.5	0.132		1	0	1	0
17/09/09	2	Build-up	Beatrice Hill	BH154	F	196.7	118.8	49.6	47.2		15.201
17/09/09	2	Build-up	Beatrice Hill	BH155	M	84.3	105.2	43.8	43.2	0.089		1	0	2	0
17/09/09	2	Build-up	Beatrice Hill	BH156	M	71.1	98.6	39.2	39.4	0.135		1	1	1	0
17/09/09	2	Build-up	Beatrice Hill	BH157	F	160	109.5	47.7	47.3		1.066
17/09/09	2	Build-up	Beatrice Hill	4157	F	74.8	96.6	39.4	41		0.285
17/09/09	2	Build-up	Beatrice Hill	4075	M	35.8	77.4	32.4	31.5	0.014		0	0	0	0
17/09/09	2	Build-up	Beatrice Hill	4084	F	39	75.3	30.7	32.7		0.163
17/09/09	2	Build-up	Beatrice Hill	4086	F	34.3	74	30.9	31.1		0.116
17/09/09	2	Build-up	Beatrice Hill	4169	M	77.4	91.1	38.3	38.1	0.118		0	1	2	1
17/09/09	2	Build-up	Beatrice Hill	4166	M	58.2	88.1	35.7	38	0.085		0	0	0	0
21/09/09	2	Build-up	Windows	W103	F	63.7	88	35.3	35.8		0.277
21/09/09	2	Build-up	Windows	W104	F	117.2	103.8	43.8	43.2		0.988
21/09/09	2	Build-up	Windows	W105	F	58.9	83.5	34.4	32.8		0.251
21/09/09	2	Build-up	Windows	W106	F	71.5	93	39.3	35.7		0.317
21/09/09	2	Build-up	Windows	W107	F	105.2	112.7	47.4	44.7		24.334
21/09/09	2	Build-up	Windows	W108	F	165	118.3	50.2	47		0.869
21/09/09	2	Build-up	Windows	W109	F	57	84.3	33.9	32.1		0.247
21/09/09	2	Build-up	Windows	W110	F	85.7	98	40.3	38.4		0.547
21/09/09	2	Build-up	Windows	W111	F	36.1	77	31.4	30.6		0.164
21/09/09	2	Build-up	Windows	W112	F	50.7	83	34.1	31.8		0.351
24/09/09	2	Build-up	Leaning Tree	E1	M	163.9	112.2	45	45.5			0	2	2	2
24/09/09	2	Build-up	Leaning Tree	E3	M	163.6	111.7	45.5	43.1			1	2	1	2
24/09/09	2	Build-up	Leaning Tree	E4	M	80.9	89.3	36	36.6			0	1	2	2
24/09/09	2	Build-up	Leaning Tree	E5	M	90.5	97.8	39.6	39.2			0	0	1	0
24/09/09	2	Build-up	Leaning Tree	E6	M	58.7	84.9	34.2	34.8			0	0	0	0
24/09/09	2	Build-up	Leaning Tree	E8	M	136.2	108	45.2	44.6			1	1	1	0
24/09/09	2	Build-up	Leaning Tree	E9	F	76.7	89.8	37.3	33
24/09/09	2	Build-up	Leaning Tree	E10	F	148.5	105.7	45.7	42.5		10.307
24/09/09	2	Build-up	Leaning Tree	E11	F	43.7	76	30.7	28.5
24/09/09	2	Build-up	Leaning Tree	E12	M	86.8	94.8	40.6	39.2			0	0	1	0
24/09/09	2	Build-up	Leaning Tree	E13	F	87.9	99	41.2	40.1
27/09/09	2	Build-up	Leaning Tree	E14	F	227.3	129.4	48.6	48.1		10.408
27/09/09	2	Build-up	Leaning Tree	E15	M	96.4	102.9	41.5	40.5			0	0	0	0
27/09/09	2	Build-up	Leaning Tree	E16	F	142.1	113.3	47.8	44.6
27/09/09	2	Build-up	Leaning Tree	E17	F	162.3	115	47.2	46.1		17.236
27/09/09	2	Build-up	Leaning Tree	E18	F	65.2	88.9	36.9	35
27/09/09	2	Build-up	Leaning Tree	E19	F	214.2	117.8	49.2	47.3		28.881
27/09/09	2	Build-up	Leaning Tree	E20	F	120.2	106.3	41.2	42.1
27/09/09	2	Build-up	Leaning Tree	E21	F	74.9	91.6	36.8	35.6
27/09/09	2	Build-up	Leaning Tree	E22	M	130.5	107.4	43.4	41.3	0.117		0	0	0	0
28/09/09	2	Build-up	Marlow Lagoon	ML99	F	96.4	98.1	39.9	39		0.681
28/09/09	2	Build-up	Marlow Lagoon	ML100	M	122.5	105.1	45.1	42.5	0.297		2	2	2	2
28/09/09	2	Build-up	Marlow Lagoon	ML101	M	122.9	102.5	43.1	41.7	0.24		2	2	2	2
28/09/09	2	Build-up	Marlow Lagoon	ML102	M	67.3	88.6	35.7	36.3	0.095		2	1	2	2
28/09/09	2	Build-up	Marlow Lagoon	ML103	F	233.9	118.8	51.8	46.5		7.325
28/09/09	2	Build-up	Marlow Lagoon	ML104	F	118.6	101.8	40.7	41.3		0.542
28/09/09	2	Build-up	Marlow Lagoon	ML105	F	92.6	95.5	41.5	37.4		0.332
28/09/09	2	Build-up	Marlow Lagoon	ML106	F	68.6	89.1	36.4	36.2		0.324
28/09/09	2	Build-up	Marlow Lagoon	ML107	M	109.3	103.9	41.3	39.6	0.237		2	2	2	2
28/09/09	2	Build-up	Marlow Lagoon	ML108	F	128.5	103.5	43.4	40.4		0.424
24/09/09	2	Build-up	Leaning Tree	EM1	F	243.9	124.6	50.1	48.4		23.563
24/09/09	2	Build-up	Leaning Tree	EM2	F	205.6	115.7	48.2	45.1		36.134
24/09/09	2	Build-up	Leaning Tree	EM3	F	234.1	111.2	45.4	43.2		39.681
24/09/09	2	Build-up	Leaning Tree	EM4	F	190.1	119.7	49.7	47.1		4.984
24/09/09	2	Build-up	Leaning Tree	EM5	F	179	113.5	48.5	44.3		1.233
24/09/09	2	Build-up	Leaning Tree	EM6	F	166.8	115.9	46.3	44.2		1.357
24/09/09	2	Build-up	Leaning Tree	EM7	F	272	120.3	50.1	43.7		40.396
24/09/09	2	Build-up	Leaning Tree	EM8	F	296.8	121	47.7	47.3		49.735
24/09/09	2	Build-up	Leaning Tree	EM9	F	249.1	119.7	49.1	45.6		36.836
24/09/09	2	Build-up	Leaning Tree	EM10	F	271.1	126.2	50.2	47.3		23.723
24/09/09	2	Build-up	Leaning Tree	EM11	F	389.8	136.5	57.1	52.6		14.982
30/09/09	2	Build-up	Leaning Tree	E23	M	212.5	121.1	49.4	47.4			0	2	2	2
30/09/09	2	Build-up	Leaning Tree	E24	F	214.6	121.6	48	46.5		19.31
30/09/09	2	Build-up	Leaning Tree	E25	F	174	112.7	44.5	43.5
30/09/09	2	Build-up	Leaning Tree	E27	F	199.7	115.8	47.3	45.9
30/09/09	2	Build-up	Leaning Tree	E28	F	250.9	121	50.9	49.3
30/09/09	2	Build-up	Leaning Tree	E29	F	174.8	119.2	49.1	46.3
30/09/09	2	Build-up	Leaning Tree	E30	F	161.3	110.2	45	42.4		13.426
30/09/09	2	Build-up	Leaning Tree	E31	F	158.5	116.8	47.5	45.7
30/09/09	2	Build-up	Leaning Tree	E32	F	162.8	118.1	50.9	47.5
11/10/09	2	Build-up	Darwin	D106	M	162.5	110.4	45.6	44.3	0.368		2	2	2	2
11/10/09	2	Build-up	Darwin	D107	M	144	107.2	43.3	42.8	0.225		2	2	2	2
11/10/09	2	Build-up	Darwin	D108	M	98	94	38.8	39.5	0.232		2	2	2	2
11/10/09	2	Build-up	Darwin	D109	M	111	98.9	42	39	0.193		2	2	2	2
11/10/09	2	Build-up	Darwin	D110	M	106.5	100.8	39.4	41.8	0.186		2	2	2	2
11/10/09	2	Build-up	Darwin	D111	M	177.5	113.6	46.7	45.1	0.481		2	2	2	2
11/10/09	2	Build-up	Darwin	D112	M	139	103.2	41.2	41.6	0.325		2	2	2	2
11/10/09	2	Build-up	Darwin	D113	M	158	107.5	43.6	43	0.304		2	2	2	2
11/10/09	2	Build-up	Darwin	D114	M	150	106.4	44.3	41.9	0.478		2	2	2	2
11/10/09	2	Build-up	Darwin	D115	M	109	98.4	43.6	38.2	0.245		2	2	2	2
14/10/09	2	Build-up	Leaning Tree	LT129	M	115	110.3	44.8	43.5	0.367		2	1	2	2
14/10/09	2	Build-up	Leaning Tree	LT130	F	75.6	90.5	35.3	34.2		0.426
14/10/09	2	Build-up	Leaning Tree	LT131	M	131.7	106.2	41.9	43.1	0.226		2	1	1	2
14/10/09	2	Build-up	Leaning Tree	LT132	F	69.4	83	34.1	33.2		0.353
14/10/09	2	Build-up	Leaning Tree	LT133	M	180.5	114.4	47.6	47.3	0.595		2	2	2	2
14/10/09	2	Build-up	Leaning Tree	LT134	M	149.2	107.4	45.6	44	0.178		1	1	0	1
14/10/09	2	Build-up	Leaning Tree	LT135	F	172.3	109.8	45.7	43.9		15.813
14/10/09	2	Build-up	Leaning Tree	LT136	M	82.6	89.7	36.4	35.9	0.152		0	0	1	0
14/10/09	2	Build-up	Leaning Tree	LT137	F	159.1	110	45.8	44.7		17.929
14/10/09	2	Build-up	Leaning Tree	LT138	M	110.3	101.7	41.6	40.4	0.198		0	0	2	0
14/10/09	2	Build-up	Leaning Tree	EM12	F	248.5	120.6	46.7	45.9		28.869
14/10/09	2	Build-up	Leaning Tree	EM13	F	304.5	129.1	51.3	48		15.817
14/10/09	2	Build-up	Leaning Tree	EM14	F	273	110.9	47.5	46.1		36.918
14/10/09	2	Build-up	Leaning Tree	EM15	F	104	120.8	49.2	46.6		10.621
14/10/09	2	Build-up	Leaning Tree	EM16	F	230	119.4	48.3	47.7		22.559
14/10/09	2	Build-up	Leaning Tree	EM17	F	197	115.6	46.6	44.4		10.668
14/10/09	2	Build-up	Leaning Tree	EM18	F	192	120.8	49.9	44.8		10.09
14/10/09	2	Build-up	Leaning Tree	EM19	F	124	120.4	45.3	46.4		1.074
14/10/09	2	Build-up	Leaning Tree	EM20	F	194.5	120.3	52.4	47		1.097
14/10/09	2	Build-up	Leaning Tree	EM21	F	169	114.3	47.1	44.5		8.237
14/10/09	2	Build-up	Leaning Tree	EM22	F	327	130.4	53.4	50.3		37.035
14/10/09	2	Build-up	Leaning Tree	EM23	F	167.5	109.4	44	41.1		1.489
14/10/09	2	Build-up	Leaning Tree	EM24	F	192.5	108.5	44.7	43.5		26.309
14/10/09	2	Build-up	Leaning Tree	EM25	F	186.5	122.9	51.8	48.5		2.556
19/10/09	2	Build-up	Beatrice Hill	BH158	M	160.4	106.7	44.1	42	0.381		2	2	1	2
19/10/09	2	Build-up	Beatrice Hill	BH159	M	94.8	101.5	41.4	38.7	0.072		0	0	0	0
19/10/09	2	Build-up	Beatrice Hill	BH160	F	148.7	109.7	46.6	44.5		1.292
19/10/09	2	Build-up	Beatrice Hill	(4198) BH161	F	180.9	116.1	47.9	45.1		17.012
19/10/09	2	Build-up	Beatrice Hill	BH162	M	128.4	99.4	40.6	41.1	0.196		0	1	2	0
19/10/09	2	Build-up	Beatrice Hill	BH163	F	195.5	120.6	49	45.7		5.458
19/10/09	2	Build-up	Beatrice Hill	BH164	M	56.4	81.6	34.4	33.4	0.155		1	2	1	2
19/10/09	2	Build-up	Beatrice Hill	BH165	F	108	100.8	41.2	41.5		1.027
19/10/09	2	Build-up	Beatrice Hill	BH166	F	207.1	116.7	49.6	49.1		14.263
19/10/09	2	Build-up	Beatrice Hill	BH167	M	55.6	83.4	34.3	33.3	0.106		0	1	1	1
19/10/09	2	Build-up	Beatrice Hill	(4215) E83	F	207.3	122.3	51.6	51.1		23.842
19/10/09	2	Build-up	Beatrice Hill	(4150) E90	M	51.9	80.4	32.7	34.3	0.085		0	0	0	0
19/10/09	2	Build-up	Beatrice Hill	(4209) E98	M	27.4	67.3	27.2	29.3	0.042		0	0	0	0
19/10/09	2	Build-up	Beatrice Hill	(4186) E94	F	71	95.8	40.9	40.8		0.367
19/10/09	2	Build-up	Beatrice Hill	(4235) E99	M	58.7	94.2	37.3	40.8	0.015		0	0	0	0
19/10/09	2	Build-up	Beatrice Hill	(4213) E103	M	206.5	131.5	54.1	57.4	0.294		0	0	0	0
19/10/09	2	Build-up	Beatrice Hill	(4229) E105	M	31.8	66.5	26.6	27.1	0.033		0	0	0	0
22/10/09	2	Build-up	Marlow Lagoon	ML109	M	110.8	102.7	40.8	41.2	0.221		2	2	2	2
22/10/09	2	Build-up	Marlow Lagoon	ML110	F	186	108.1	46.1	43.5
22/10/09	2	Build-up	Marlow Lagoon	ML111	M	154.5	114.4	47.5	44.6	0.562		2	2	1	2
22/10/09	2	Build-up	Marlow Lagoon	ML112	M	91	94.9	40	38.6	0.143		2	2	2	2
22/10/09	2	Build-up	Marlow Lagoon	ML113	F	113.2	103.1	42.2	39.9
22/10/09	2	Build-up	Marlow Lagoon	ML114	INTER	141	101.8	44.6	43.1			2	2	2	2
22/10/09	2	Build-up	Marlow Lagoon	ML115	M	137	105.9	43.1	43.3	0.366		2	2	2	2
22/10/09	2	Build-up	Marlow Lagoon	ML116	F	74	91	37	36.1
22/10/09	2	Build-up	Marlow Lagoon	ML117	F	184	111.9	47.2	44.5
22/10/09	2	Build-up	Marlow Lagoon	ML118	M	40	75.1	30.1	29.5	0.065		0	0	0	0
25/10/09	2	Build-up	Windows	W113	F	205	113.8	48.7	45.6		20.622
25/10/09	2	Build-up	Windows	W114	M	41.5	76.6	30.8	29.3	0.053		0	0	0	0
25/10/09	2	Build-up	Windows	W115	F	71.5	91	36.3	37.3		0.538
25/10/09	2	Build-up	Windows	W116	F	47.5	84.1	33.2	32.1		1.07
25/10/09	2	Build-up	Windows	W117	F	51.5	80.4	33.3	31.3		0.279
25/10/09	2	Build-up	Windows	W118	F	98.5	98.8	42.1	39.7		1.144
25/10/09	2	Build-up	Windows	W119	F	83	98.1	38.7	38.4		0.359
25/10/09	2	Build-up	Windows	W120	M	67	89.1	36.4	37.5	0.107		0	0	0	0
25/10/09	2	Build-up	Windows	W121	F	68	91.3	36.6	33.5		0.358
25/10/09	2	Build-up	Windows	W122	F	89	95.1	38.9	39.1		0.481
27/10/09	2	Build-up	Beatrice Hill	4251	F	143.1	109.9	44.9	46.9		1.519
27/10/09	2	Build-up	Beatrice Hill	4256	M	167.8	116	46.9	48	0.356		0	2	2	2
27/10/09	2	Build-up	Beatrice Hill	4259	M	88.2	94.8	37.7	41.3	0.199		2	2	2	2
27/10/09	2	Build-up	Beatrice Hill	4261	F	139	109.8	46.7	45.3		0.748
10/11/09	2	Build-up	Darwin	D116	M	122.4	104.7	42.5	44.4
10/11/09	2	Build-up	Darwin	D117	M	162.4	110.7	44.7	45.2
10/11/09	2	Build-up	Darwin	D118	M	150.2	111.4	42.7	48.3
10/11/09	2	Build-up	Darwin	D119	M	131.5	99.2	40.8	38.8
10/11/09	2	Build-up	Darwin	D120	M	184.5	104.7	45.3	47.8
10/11/09	2	Build-up	Darwin	D121	M	103.7	98.5	42.5	43.1
10/11/09	2	Build-up	Darwin	D122	M	119	102.3	42.2	43.3
10/11/09	2	Build-up	Darwin	D123	M	121	106	43.6	44.4
10/11/09	2	Build-up	Darwin	D124	M	88.6	90	40.6	43.5
10/11/09	2	Build-up	Darwin	D125	M	99.3	100	41.8	43.1
23/11/09	2	Build-up	Marlow Lagoon	ML119	M	137.7	103.2	42	43.8
23/11/09	2	Build-up	Marlow Lagoon	ML120	M	116.7	99.6	36.8	33.2
23/11/09	2	Build-up	Marlow Lagoon	ML121	M	158.4	106.7	43.7	44.6
23/11/09	2	Build-up	Marlow Lagoon	ML122	M	152.1	107.9	42.2	45.3
23/11/09	2	Build-up	Marlow Lagoon	ML123	M	144.4	110	45.4	46.1
23/11/09	2	Build-up	Marlow Lagoon	ML124	M	129.8	103.2	42.5	43.3
23/11/09	2	Build-up	Marlow Lagoon	ML125	M	135.7	102.2	43.3	42.2
23/11/09	2	Build-up	Marlow Lagoon	ML126	M	120.2	98.8	40.7	42.6
23/11/09	2	Build-up	Marlow Lagoon	ML127	M	28.4	70.1	27.6	29
23/11/09	2	Build-up	Marlow Lagoon	ML128	F	217	117.1	46.6	45
10/12/09	2	Wet season	Darwin	D126	M	158.5	106.6	42.1	44.1
10/12/09	2	Wet season	Darwin	D127	M	94	99.4	39.7	42.1
10/12/09	2	Wet season	Darwin	D128	M	153.5	106.6	42.9	46.2
10/12/09	2	Wet season	Darwin	D129	M	170.5	106.5	44.8	44.5
10/12/09	2	Wet season	Darwin	D130	M	118.5	101.4	43.4	45.4
10/12/09	2	Wet season	Darwin	D131	M	140	103.4	43.3	45.6
10/12/09	2	Wet season	Darwin	D132	M	194	112.9	46.1	46.6
10/12/09	2	Wet season	Darwin	D133	M	130.5	99.8	42.4	43.9
10/12/09	2	Wet season	Darwin	D134	M	207.5	116.3	43.7	45.4
10/12/09	2	Wet season	Darwin	D135	F	311.5	125.2	50.6	51
22/12/09	2	Wet season	Marlow Lagoon	ML129	M	190	113.4	47	47.3
22/12/09	2	Wet season	Marlow Lagoon	ML130	M	149	107.9	43.3	45.3
22/12/09	2	Wet season	Marlow Lagoon	ML131	M	133.5	105	42.5	44.1
22/12/09	2	Wet season	Marlow Lagoon	ML132	M	166.5	111.2	45.6	47.2
22/12/09	2	Wet season	Marlow Lagoon	ML133	M	151	105.5	45	45
22/12/09	2	Wet season	Marlow Lagoon	ML134	M	160.5	108.4	45	44.4
22/12/09	2	Wet season	Marlow Lagoon	ML135	M	163.5	109.4	44.4	46.4
22/12/09	2	Wet season	Marlow Lagoon	ML136	M	149.5	108.2	44.6	43.5
22/12/09	2	Wet season	Marlow Lagoon	ML137	M	187	112.2	44.5	47.8
22/12/09	2	Wet season	Marlow Lagoon	ML138	M	193	112.3	44.3	47.2
10/01/10	2	Wet season	Darwin	D136	M	107.5	99.5	39.3	41.7
10/01/10	2	Wet season	Darwin	D137	M	94.5	98.4	37.8	39
10/01/10	2	Wet season	Darwin	D138	M	116.5	101.5	41	42
10/01/10	2	Wet season	Darwin	D139	M	154.5	109.3	44.6	45.8
10/01/10	2	Wet season	Darwin	D140	M	114	101.5	41.7	44.6
10/01/10	2	Wet season	Darwin	D141	M	169.5	115	48	48.3
10/01/10	2	Wet season	Darwin	D142	M	130	101.3	40.8	41
10/01/10	2	Wet season	Darwin	D143	M	150	107.7	42.7	47
10/01/10	2	Wet season	Darwin	D144	M	121.5	101.6	39.8	43.2
10/01/10	2	Wet season	Darwin	D145	M	129	101.8	41	43.1
10/01/10	2	Wet season	Darwin	D146	M	75	95	38.3	40.5
10/01/10	2	Wet season	Darwin	D147	F	191.5	117	47.6	49
25/01/10	2	Wet season	Marlow Lagoon	ML139	M	136.5	106.1	43.5	46
25/01/10	2	Wet season	Marlow Lagoon	ML140	M	148	104.6	43.4	46.2
25/01/10	2	Wet season	Marlow Lagoon	ML141	M	137.5	107.4	43.2	45.5
25/01/10	2	Wet season	Marlow Lagoon	ML142	M	159.5	106.4	45.4	44.6
25/01/10	2	Wet season	Marlow Lagoon	ML143	M	122	101.9	45	46.6
25/01/10	2	Wet season	Marlow Lagoon	ML144	M	159	106.2	44.7	45
25/01/10	2	Wet season	Marlow Lagoon	ML145	M	133	102.3	43.6	43.5
25/01/10	2	Wet season	Marlow Lagoon	ML146	M	114	97.5	47.4	41.3
25/01/10	2	Wet season	Marlow Lagoon	ML147	M	121	104	41.3	41
25/01/10	2	Wet season	Marlow Lagoon	ML148	F	236	121.5	50	47.6
16/02/10	2	Wet season	Darwin	D148	M	156.2	104.3	42.4	42.9	0.333		2	2	2	2
16/02/10	2	Wet season	Darwin	D149	M	127	101.7	41.4	39.7	0.224		0	2	2	2
16/02/10	2	Wet season	Darwin	D150	M	145.6	103.7	44.4	41.8	0.238		2	2	2	2
16/02/10	2	Wet season	Darwin	D151	M	150.8	109	43.8	44.4	0.533		2	2	2	2
16/02/10	2	Wet season	Darwin	D152	M	123.8	96.5	40.6	37.7	0.204		2	2	2	2
16/02/10	2	Wet season	Darwin	D153	M	133	105.2	43.9	41.7	0.386		0	2	2	2
16/02/10	2	Wet season	Darwin	D154	M	213.6	109.6	47.8	46.1	0.507		2	2	2	2
16/02/10	2	Wet season	Darwin	D155	M	209.2	110.7	47.5	47.1	0.345		2	2	1	2
16/02/10	2	Wet season	Darwin	D156	M	139	101.6	43.6	41.1	0.308		1	2	2	2
18/02/10	2	Wet season	Leaning Tree	LT170	M	102.9	105.9	44.3	44.1	0.058		0	0	1	0
18/02/10	2	Wet season	Leaning Tree	LT171	M	129.8	104.7	42.1	42.7	0.246		2	1	2	2
18/02/10	2	Wet season	Leaning Tree	LT172	M	74.5	87.4	37.4	36.4	0.097		0	0	0	0
18/02/10	2	Wet season	Leaning Tree	LT173	F	218.4	116.4	45.6	45.4		5.107
18/02/10	2	Wet season	Leaning Tree	LT174	M	127.4	100.6	41.2	39.7	0.388		2	2	2	2
18/02/10	2	Wet season	Leaning Tree	LT175	F	176.7	120.5	46.9	44.9		9.709
18/02/10	2	Wet season	Leaning Tree	LT176	M	85.7	94.1	37.7	36.2	0.104		0	0	0	0
18/02/10	2	Wet season	Leaning Tree	LT177	M	125.2	98.8	42.7	41	0.24		2	2	2	2
18/02/10	2	Wet season	Leaning Tree	LT178	F	183	109.8	44.6	43.9		1.673
18/02/10	2	Wet season	Leaning Tree	LT179	M	135.3	106.1	42.8	43.7	0.192		1	2	0	0
21/02/10	2	Wet season	Beatrice Hill	BH185	M	176.8	112.1	44.4	44.1	0.141		2	2	1	2
21/02/10	2	Wet season	Beatrice Hill	BH186	F	108.6	100	41.1	39.2		0.676
21/02/10	2	Wet season	Beatrice Hill	BH187	F	111.6	95.5	40.9	40.5		0.578
21/02/10	2	Wet season	Beatrice Hill	BH188	M	148.1	98.9	41.6	41.3	0.179		2	2	2	2
21/02/10	2	Wet season	Beatrice Hill	BH189	F	148.2	109.7	44.5	44.4		1.3
21/02/10	2	Wet season	Beatrice Hill	BH190	M	175.9	112	45.8	45.2	0.27		1	2	2	2
21/02/10	2	Wet season	Beatrice Hill	BH191	F	153.3	108.7	45.2	42.2		3.353
21/02/10	2	Wet season	Beatrice Hill	BH192	F	155.9	107	44.6	42.2		0.908
21/02/10	2	Wet season	Beatrice Hill	BH193	M	146.6	110	43.9	43.5	0.134		2	0	0	0
21/02/10	2	Wet season	Beatrice Hill	BH194	F	108.9	100.4	45.9	43.6		1.256
21/02/10	2	Wet season	Beatrice Hill	4449	M	110.7	98.8	42.6	41.9	0.117		1	2	2	2
21/02/10	2	Wet season	Beatrice Hill	4475	M	101.3	103.3	41.7	46.6	0.138		0	2	2	1
21/02/10	2	Wet season	Beatrice Hill	4476	F	179.8	115.8	47.9	48.2		1.294
22/02/10	2	Wet season	Beatrice Hill	4467	M	123.9	107.5	44.6	44.5	0.213		2	2	2	2
24/02/10	2	Wet season	Marlow Lagoon	ML149	M	171.1	112.3	45.9	43.9	0.197		2	2	2	2
24/02/10	2	Wet season	Marlow Lagoon	ML150	M	166.7	109.7	45.3	42.2	0.345		2	2	2	2
24/02/10	2	Wet season	Marlow Lagoon	ML151	M	122.4	101.9	41.5	40	0.221		2	2	2	2
24/02/10	2	Wet season	Marlow Lagoon	ML152	M	131.6	105.7	44.1	43.8	0.262		1	2	2	2
24/02/10	2	Wet season	Marlow Lagoon	ML153	M	141.4	104.8	45.6	44.2	0.421		2	2	2	2
24/02/10	2	Wet season	Marlow Lagoon	ML154	M	77.1	88.4	35.3	35.7	0.063		0	1	0	0
24/02/10	2	Wet season	Marlow Lagoon	ML155	M	267.3	120.2	50.6	48.1	0.361		1	2	2	2
24/02/10	2	Wet season	Marlow Lagoon	ML156	F	247.4	116.8	51	47.6		31.378
24/02/10	2	Wet season	Marlow Lagoon	ML157	F	349.5	135.5	55.6	52		11.825
24/02/10	2	Wet season	Marlow Lagoon	ML158	M	118.6	100.7	42.2	40.7	0.367		1	2	2	2
28/02/10	2	Wet season	Windows	W153	F	178.6	120	47.3	38.5		3.99
28/02/10	2	Wet season	Windows	W154	M	46.6	70.7	29.9	29.4	0.011		0	0	0	0
28/02/10	2	Wet season	Windows	W155	M	72.3	84.8	35.4	34.2	0.067		0	1	1	0
28/02/10	2	Wet season	Windows	W156	M	57.4	74.8	32	31.4	0.044		0	1	0	0
28/02/10	2	Wet season	Windows	W157	F	256.8	112.5	45.8	45		3.96
28/02/10	2	Wet season	Windows	W158	F	205	114.2	45.3	45.8		3.649
28/02/10	2	Wet season	Windows	W159	F	182.2	111.9	46.6	44.1		10.272
28/02/10	2	Wet season	Windows	W160	F	146.1	112.1	44.8	43.8		0.856
28/02/10	2	Wet season	Windows	W161	F	228.8	116.4	48.1	46.3		1.773
28/02/10	2	Wet season	Windows	W162	F	99	99	43.1	41.8		0.785
17/03/10	2	Build-down	Darwin	D157	M	88.5	90	37.9	36.6	0.18		2	2	2	2
17/03/10	2	Build-down	Darwin	D158	M	162.2	108.9	46.8	44.1	0.344		2	2	2	2
17/03/10	2	Build-down	Darwin	D159	F	262.7	127.8	51	49.1		37.323
17/03/10	2	Build-down	Darwin	D160	M	110	100.6	40	40.4	0.236		2	2	2	2
17/03/10	2	Build-down	Darwin	D161	M	141	104.5	45.3	41.7	0.181		2	2	1	2
17/03/10	2	Build-down	Darwin	D162	M	75.5	88.1	35.9	34.9	0.09		0	1	0	0
17/03/10	2	Build-down	Darwin	D163	M	93.5	93.5	39.8	36.1	0.162		2	2	2	2
17/03/10	2	Build-down	Darwin	D164	M	146.9	108.6	44.2	42.8	0.42		2	2	2	2
17/03/10	2	Build-down	Darwin	D165	M	111.5	99.7	39.2	38.7	0.263		2	2	2	2
17/03/10	2	Build-down	Darwin	D166	M	90.8	92.8	37.3	36.9	0.25		1	2	2	2
17/03/10	2	Build-down	Marlow Lagoon	ML159	F	300.8	131	54	48.9		31.35
17/03/10	2	Build-down	Marlow Lagoon	ML160	M	152.7	110.7	45.3	44.1	0.349		2	2	2	2
17/03/10	2	Build-down	Marlow Lagoon	ML161	M	249.8	124.9	50.5	47.6	0.575		1	2	1	2
17/03/10	2	Build-down	Marlow Lagoon	ML162	M	65.7	85	35.9	33.4	0.074		1	1	1	0
17/03/10	2	Build-down	Marlow Lagoon	ML163	F	49.1	78.3	32.6	30		0.142
17/03/10	2	Build-down	Marlow Lagoon	ML164	M	113.5	96.3	40.2	37.8	0.153		2	2	2	2
17/03/10	2	Build-down	Marlow Lagoon	ML165	M	127.1	101	41.8	39.2	0.198		2	2	2	2
17/03/10	2	Build-down	Marlow Lagoon	ML166	M	97.1	94.6	39.1	37.5	0.241		2	2	2	2
17/03/10	2	Build-down	Marlow Lagoon	ML167	M	109.8	104	43.1	41.3	0.274		1	2	1	2
17/03/10	2	Build-down	Marlow Lagoon	ML168	M	102.2	96.1	38.7	39.2	0.22		2	2	2	2
17/03/10	2	Build-down	Marlow Lagoon	ML169	M	62.1	84.5	35.3	33.4	0.089		1	1	1	0
14/04/10	2	Build-down	Darwin	D167	M	153.3	107.7	44.3	43.1	0.311		2	2	2	2
14/04/10	2	Build-down	Darwin	D168	M	123.9	102.4	40.6	42	0.252		2	2	2	2
14/04/10	2	Build-down	Darwin	D169	M	175.5	111.9	45.8	43.5	0.249		2	2	1	2
14/04/10	2	Build-down	Darwin	D170	M	142.9	104.9	42.1	40.2	0.281		1	2	2	2
14/04/10	2	Build-down	Darwin	D171	M	163	112.3	44.5	43	0.229		2	2	2	2
14/04/10	2	Build-down	Darwin	D172	M	126.6	103.6	41.7	40.4	0.22		1	2	2	2
14/04/10	2	Build-down	Darwin	D173	F	104.7	94.3	39.3	38.9		0.331
14/04/10	2	Build-down	Darwin	D174	M	133.2	106	41.6	40.6	0.183		2	2	2	2
14/04/10	2	Build-down	Darwin	D175	M	75	86	34.5	33.5	0.045		0	0	0	0
14/04/10	2	Build-down	Darwin	D176	F	70.6	81.2	35.4	33.2		0.146
14/04/10	2	Build-down	Marlow Lagoon	ML170	M	125.3	104.9	44.5	44.3	0.404			2	2	2
14/04/10	2	Build-down	Marlow Lagoon	ML171	M	172.5	116.5	47	44.9	0.453			2	2	2
14/04/10	2	Build-down	Marlow Lagoon	ML172	M	135.2	107.3	44.1	42	0.329			2	2	2
14/04/10	2	Build-down	Marlow Lagoon	ML173	M	75.5	86.8	36.9	35.9	0.086		0	1	0	0
14/04/10	2	Build-down	Marlow Lagoon	ML174	M	101.7	97.3	38.9	38.9	0.183		2	2	2	2
14/04/10	2	Build-down	Marlow Lagoon	ML175	F	71.8	85.5	35.9	33.7		0.165
14/04/10	2	Build-down	Marlow Lagoon	ML176	M	156.9	105.4	41.9	40.7	0.207		0	1	2	0
14/04/10	2	Build-down	Marlow Lagoon	ML177	M	80.8	85.3	38.2	35.1	0.087		0	1	1	0
14/04/10	2	Build-down	Marlow Lagoon	ML178	M	96.8	93.3	39	36.5	0.169		2	2	2	2
14/04/10	2	Build-down	Marlow Lagoon	ML179	F	49.6	70	30.8	28.7		0.127
14/04/10	2	Build-down	Marlow Lagoon	ML180	F	114.8	100.1	41.6	38		0.457
21/04/10	2	Build-down	Beatrice Hill	BH195	F	135.5	104.6	42.3	39.9
21/04/10	2	Build-down	Beatrice Hill	BH196	M	88.1	97.2	38.2	37.1			0	0	0	0
21/04/10	2	Build-down	Beatrice Hill	BH197	F	134.5	106.2	44.5	42.2
21/04/10	2	Build-down	Beatrice Hill	BH198	F	85.8	95.8	40	38
21/04/10	2	Build-down	Beatrice Hill	BH199	M	169.1	107.3	44.8	44			2	1	1	2
21/04/10	2	Build-down	Beatrice Hill	BH200	F	228.9	119.3	48.7	45.2
21/04/10	2	Build-down	Beatrice Hill	BH201	M	149.3	108.6	41.8	43.1			2	2	2	2
21/04/10	2	Build-down	Beatrice Hill	BH202	F	103.9	99.6	40.6	40.6
21/04/10	2	Build-down	Beatrice Hill	BH203	F	94.2	100.3	40.8	41.5
21/04/10	2	Build-down	Beatrice Hill	BH204	F	123	107.9	43.9	41.2
21/04/10	2	Build-down	Beatrice Hill	BH205	M	155.6	117.1	47.7	45			2	2	1	2
21/04/10	2	Build-down	Beatrice Hill	BH206	F	183.1	110.6	45	43.3
21/04/10	2	Build-down	Beatrice Hill	BH207	M	81.2	87.8	35	35			0	0	1	0
21/04/10	2	Build-down	Beatrice Hill	BH208	M	137.7	111.3	45.2	44.4			0	0	1	1
21/04/10	2	Build-down	Beatrice Hill	BH209	M	89.8	93.2	39.1	35.9			0	1	0	0
16/05/10	2	Build-down	Darwin	D177	F	224.6	114.9	48.2	43.3		0.969
16/05/10	2	Build-down	Darwin	D178	M	152.6	111.2	41.8	42	0.248		1	2	2	2
16/05/10	2	Build-down	Darwin	D179	F	107.9	92.6	37.8	36.8		0.225
16/05/10	2	Build-down	Darwin	D180	M	151.6	104.1	43.8	41.8	0.22		2	2	1	2
16/05/10	2	Build-down	Darwin	D181	M	125.3	100.6	40.8	41.5	0.214		2	2	2	2
16/05/10	2	Build-down	Darwin	D182	M	128.5	106	42.7	41.8	0.267		2	2	2	2
16/05/10	2	Build-down	Darwin	D183	F	157.4	107.6	43.1	41.8		0.538
16/05/10	2	Build-down	Darwin	D184	F	137.8	107.5	43.6	40.5		0.519
16/05/10	2	Build-down	Darwin	D185	M	151.1	104	42.1	39.8	0.252		2	2	2	2
16/05/10	2	Build-down	Darwin	D186	M	222.1	128.4	52.1	50.4	0.427		2	2	0	2
16/05/10	2	Build-down	Marlow Lagoon	ML181	F	73	83.1	34.6	32.4		0.22
16/05/10	2	Build-down	Marlow Lagoon	ML182	M	155.7	112.7	44.5	43.9	0.175		2	2	2	2
16/05/10	2	Build-down	Marlow Lagoon	ML183	F	107.2	94.1	38.8	37.9		0.292
16/05/10	2	Build-down	Marlow Lagoon	ML184	M	99.2	97.3	40	39.6	0.207		2	2	2	2
16/05/10	2	Build-down	Marlow Lagoon	ML185	F	75	88.7	36.2	33.7		0.211
16/05/10	2	Build-down	Marlow Lagoon	ML186	M	109.4	101.1	40.6	39.6	0.144		2	2	2	2
16/05/10	2	Build-down	Marlow Lagoon	ML187	M	136.5	104.9	42.2	40.4	0.232		2	2	2	2
16/05/10	2	Build-down	Marlow Lagoon	ML188	F	93.4	90.5	40.3	34.7		0.325
16/05/10	2	Build-down	Marlow Lagoon	ML189	M	117.3	108.4	44.9	42.6	0.281		1	2	2	2
16/05/10	2	Build-down	Marlow Lagoon	ML190	F	66.1	83.3	34.3	33.6		0.118
17/05/10	2	Build-down	Beatrice Hill	4499	F	271.3	122.1	52	50.7		11.177
17/05/10	2	Build-down	Beatrice Hill	4505	M	158.2	106.2	46.7	46.3	0.202			1	1	1
7/06/10	2	Dry season	Darwin	D187	M	187	118.4	45	45.6	0.436		2	2	1	2
7/06/10	2	Dry season	Darwin	D188	M	149.1	109.3	43.6	43.4	0.315		2	2	2	2
7/06/10	2	Dry season	Darwin	D189	M	137.3	95.6	42.2	40.3	0.269		2	2	2	2
7/06/10	2	Dry season	Darwin	D190	M	157.7	109.5	43.3	43.5	0.234		2	2	2	2
7/06/10	2	Dry season	Darwin	D191	M	153.4	106.6	41.9	42.1	0.396		2	2	2	2
7/06/10	2	Dry season	Darwin	D192	M	254.9	124.9	52	47.7	0.652		2	2	1	2
7/06/10	2	Dry season	Darwin	D193	M	199.3	123.8	48.3	46.8	0.32		2	2	1	2
7/06/10	2	Dry season	Darwin	D194	M	184.9	118	47.6	45.7	0.341		2	2	2	2
7/06/10	2	Dry season	Darwin	D195	M	126.9	97	43.1	40.3	0.205		2	2	2	2
7/06/10	2	Dry season	Darwin	D196	M	101.9	95.8	39.7	39.4	0.209		2	2	1	2
7/06/10	2	Dry season	Marlow Lagoon	ML191	M	71.1	85.9	35.3	34.2	0.075		1	1	2	1
7/06/10	2	Dry season	Marlow Lagoon	ML192	F	100.1	89.6	38.4	35.8
7/06/10	2	Dry season	Marlow Lagoon	ML193	M	157.8	106.1	44.9	43.8	0.268		2	2	2	2
7/06/10	2	Dry season	Marlow Lagoon	ML194	M	133.2	107.2	42.6	43.4	0.286		2	2	2	2
7/06/10	2	Dry season	Marlow Lagoon	ML195	F	58.1	81	34.3	33.7
7/06/10	2	Dry season	Marlow Lagoon	ML196	M	229.3	115.6	47.6	47.1	0.37		2	2	2	2
7/06/10	2	Dry season	Marlow Lagoon	ML197	M	176.2	115	45.6	44.7	0.561		2	2	2	2
7/06/10	2	Dry season	Marlow Lagoon	ML198	F	58.8	83.5	32.1	31.9
7/06/10	2	Dry season	Marlow Lagoon	ML199	F	40.1	68.2	27.9	26.3
7/06/10	2	Dry season	Marlow Lagoon	ML200	M	35.9	72.3	28.4	28.7	0.009
11/07/10	2	Dry season	Darwin	D197	F	184.9	113	45	43.3		0.622
11/07/10	2	Dry season	Darwin	D198	M	144.7	106.3	43	43.5	0.295		2	2	2	2
11/07/10	2	Dry season	Darwin	D199	F	183.7	108.5	45.7	43.8		0.633
11/07/10	2	Dry season	Darwin	D200	M	132.3	105.5	42.2	42.2	0.254		2	2	2	2
11/07/10	2	Dry season	Darwin	D201	M	114.2	96.1	39.6	39.6	0.192		0	2	2	2
11/07/10	2	Dry season	Darwin	D202	M	154	107.9	44	43.2	0.367		2	2	2	2
11/07/10	2	Dry season	Darwin	D203	F	201.5	110.9	46.5	44.6		0.794
11/07/10	2	Dry season	Darwin	D204	M	132.7	105.7	42.9	40.8	0.332		1	2	2	2
11/07/10	2	Dry season	Darwin	D205	M	147.8	107	42.1	43.5	0.281		1	2	2	2
11/07/10	2	Dry season	Darwin	D206	F	126	107.3	41.5	40.2		0.451
11/07/10	2	Dry season	Marlow Lagoon	ML201	M	104	94.6	38.9	40	0.193		2	2	2	2
11/07/10	2	Dry season	Marlow Lagoon	ML202	M	115.8	101.8	40.3	37.6	0.116		0	1	0	0
11/07/10	2	Dry season	Marlow Lagoon	ML203	M	101.4	96	38.4	38	0.073		2	2	2	2
11/07/10	2	Dry season	Marlow Lagoon	ML204	F	120	102.6	43	40.4		0.501
11/07/10	2	Dry season	Marlow Lagoon	ML205	F	72.7	89.9	37.5	35.9		0.318
11/07/10	2	Dry season	Marlow Lagoon	ML206	M	141.9	105.7	42.9	41.9	0.215		2	2	2	2
11/07/10	2	Dry season	Marlow Lagoon	ML207	M	82.1	93	36.8	37.6	0.151		2	2	2	2
11/07/10	2	Dry season	Marlow Lagoon	ML208	M	74	93.3	37.7	36.9	0.127		0	2	2	2
11/07/10	2	Dry season	Marlow Lagoon	ML209	M	120	103.4	42.3	41.6	0.268		1	2	2	2
11/07/10	2	Dry season	Marlow Lagoon	ML210	F	66.1	81.1	33.4	33.5		0.252
13/07/10	2	Dry season	Beatrice Hill	BH210	F	100.2	95.3	38.1	37.6
13/07/10	2	Dry season	Beatrice Hill	BH211	M	88.6	96.8	39.3	39.7			0	0	0	0
13/07/10	2	Dry season	Beatrice Hill	BH212	M	160	113.3	46.6	45			2	2	1	1
13/07/10	2	Dry season	Beatrice Hill	BH213	M	175.7	114.2	45.8	45.7			1	2	2	2
13/07/10	2	Dry season	Beatrice Hill	BH214	F	149.2	108.2	43.7	42.6
13/07/10	2	Dry season	Beatrice Hill	BH215	F	75.4	97.4	40.6	39.7
13/07/10	2	Dry season	Beatrice Hill	BH216	F	117.9	103.7	43.9	41.8
13/07/10	2	Dry season	Beatrice Hill	BH217	F	79.3	90.9	36.9	36.4
13/07/10	2	Dry season	Beatrice Hill	BH218	M	88.6	94.4	38.2	39.4			0	1	0	0
13/07/10	2	Dry season	Beatrice Hill	(4445) BH219	F	103.8	99.5	41	41.2
13/07/10	2	Dry season	Beatrice Hill	BH220	M	48.8	83.3	33.5	33.5			0	0	0	0
13/07/10	2	Dry season	Beatrice Hill	BH221	M	23.8	68.2	26.9	28.2			0	0	0	0
13/07/10	2	Dry season	Beatrice Hill	BH222	M	56.5	84.1	36.1	34.2			0	0	1	0
13/07/10	2	Dry season	Beatrice Hill	BH223	F	80.1	89.1	36.3	35.8
13/07/10	2	Dry season	Beatrice Hill	BH224	M	60.9	84.6	32.9	33.6			0	0	0	0
4/08/10	2	Dry season	Darwin	D207	M	158.1	109.3	46	45.1	0.44		2	2	2	2
4/08/10	2	Dry season	Darwin	D208	M	123.9	101.1	42.5	41	0.284		2	2	2	2
4/08/10	2	Dry season	Darwin	D209	M	124.5	100	41.9	42	0.346		2	2	2	2
4/08/10	2	Dry season	Darwin	D210	M	129.3	102.9	44.7	37.9	0.334		0	2	2	2
4/08/10	2	Dry season	Darwin	D211	F	115.8	97.9	40.9	39.1		0.565
4/08/10	2	Dry season	Darwin	D212	M	124	104.6	40.9	41	0.26		2	2	2	2
4/08/10	2	Dry season	Darwin	D213	M	88.2	92.8	37.5	37	0.23		0	2	2	2
4/08/10	2	Dry season	Darwin	D214	M	93	100.8	39.7	38.5	0.247		2	2	2	2
4/08/10	2	Dry season	Darwin	D215	M	133.4	102.7	43.3	42.3	0.334		2	2	2	2
4/08/10	2	Dry season	Darwin	D216	M	126.5	102.9	42	40.3	0.401		2	2	2	2
4/08/10	2	Dry season	Marlow Lagoon	ML211	F	143.4	112.6	46.9	43.4		2.507
4/08/10	2	Dry season	Marlow Lagoon	ML212	M	178.5	110.5	45.2	43	0.397		2	2	2	2
4/08/10	2	Dry season	Marlow Lagoon	ML213	M	144.8	108.8	42.9	42.9	0.259		2	2	2	2
4/08/10	2	Dry season	Marlow Lagoon	ML214	M	126.3	105	43	41.6	0.19		2	2	2	1
4/08/10	2	Dry season	Marlow Lagoon	ML215	F	169.1	108	44.7	42.3		9.286
4/08/10	2	Dry season	Marlow Lagoon	ML216	M	129.7	105.5	40.9	41.5	0.329		2	2	2	2
4/08/10	2	Dry season	Marlow Lagoon	ML217	M	111.6	97.9	39.6	38.2	0.277		2	2	2	2
4/08/10	2	Dry season	Marlow Lagoon	ML218	M	166.5	110.9	45.2	44.1	0.42		2	2	2	2
4/08/10	2	Dry season	Marlow Lagoon	ML219	F	273	128.8	52	49.7		18.639
4/08/10	2	Dry season	Marlow Lagoon	ML220	M	160.4	118.1	48.8	45.5	0.463		2	2	2	2
11/10/10	3	Build-up	Darwin	D217	M	205	102.9	41.4	41.6			0	2	2	2
11/10/10	3	Build-up	Darwin	D218	M	206.8	123.3	50.1	49.2			1	2	1	2
11/10/10	3	Build-up	Darwin	D219	M	122.2	107.2	40.6	41.6			1	2	2	2
11/10/10	3	Build-up	Darwin	D220	M	202.4	117.1	48.2	49.3	0.658		2	2	2	2
11/10/10	3	Build-up	Darwin	D221	M	138.4	114	43	43.2			1	2	2	2
11/10/10	3	Build-up	Darwin	D222	M	161.6	111.9	44.9	45			2	2	2	2
11/10/10	3	Build-up	Darwin	D223	M	104.7	100	41	41.1			1	2	2	2
11/10/10	3	Build-up	Darwin	D224	M	147.8	111.8	46.1	43.6			2	2	2	2
11/10/10	3	Build-up	Darwin	D225	M	135.5	110	45.3	44.7			2	2	2	2
11/10/10	3	Build-up	Darwin	D226	M	106.8	99.9	40.4	42.1			2	2	2	2
11/10/10	3	Build-up	Darwin	D227	M	103.2	97.5	40.5	39.7			2	2	2	2
11/10/10	3	Build-up	Darwin	D228	F	154.3	108.5	42.9	41.6
11/10/10	3	Build-up	Darwin	D229	M	122.6	102.9	40.3	41.5			2	2	2	2
11/10/10	3	Build-up	Darwin	D230	M	157.1	106.8	43.4	44.3	0.343		2	2	2	2
11/10/10	3	Build-up	Darwin	D231	F	105	103.8	43.3	39.8
11/10/10	3	Build-up	Marlow Lagoon	ML221	M	111.7	97.8	40.9	38.8			2	2	2	2
11/10/10	3	Build-up	Marlow Lagoon	ML222	M	94.1	94.5	39.7	38.7			2	2	2	2
11/10/10	3	Build-up	Marlow Lagoon	ML223	M	109.2	98.2	40.3	39.5			2	2	2	2
11/10/10	3	Build-up	Marlow Lagoon	ML224	M	99.5	95.7	37.8	39.2			2	2	2	2
11/10/10	3	Build-up	Marlow Lagoon	ML225	M	78.4	90.2	35.9	35.4			2	2	2	2
11/10/10	3	Build-up	Marlow Lagoon	ML226	M	97.9	95.3	38.9	40.4			2	2	2	2
11/10/10	3	Build-up	Marlow Lagoon	ML227	M	89	101.7	42.4	39.1			2	2	2	2
11/10/10	3	Build-up	Marlow Lagoon	ML228	M	92	98.7	40	39.3			2	2	2	2
11/10/10	3	Build-up	Marlow Lagoon	ML229	M	96.8	96.9	40.8	39.1			1	2	2	2
11/10/10	3	Build-up	Marlow Lagoon	ML230	M	88	92.7	39.8	38.5			0	1	1	0
11/10/10	3	Build-up	Marlow Lagoon	ML231	M	119.5	102.2	40.6	40.9			1	2	2	2
11/10/10	3	Build-up	Marlow Lagoon	ML232	M	116.2	100.6	41.9	41.6			0	2	2	2
11/10/10	3	Build-up	Marlow Lagoon	ML233	M	92.4	96.1	40.1	40.7			0	2	2	2
11/10/10	3	Build-up	Marlow Lagoon	ML234	M	114.8	104.5	43.1	40.1			2	2	2	2
11/10/10	3	Build-up	Marlow Lagoon	ML235	M	96.2	98.7	39.9	38.9			0	2	2	2
13/10/10	3	Build-up	Beatrice Hill	BH225	F	99.3	95.9	38.7	38.7
13/10/10	3	Build-up	Beatrice Hill	BH226	F	94.6	94.8	37.2	36.1
13/10/10	3	Build-up	Beatrice Hill	BH227	M	150.9	104.2	42.1	41.8			2	2	2	2
13/10/10	3	Build-up	Beatrice Hill	BH228	F	221.8	119	47.8	45.7
13/10/10	3	Build-up	Beatrice Hill	BH229	M	117	102.5	41.2	41.2			2	2	2	2
13/10/10	3	Build-up	Beatrice Hill	BH230	M	83.8	93.8	36.7	34.8			0	0	1	0
13/10/10	3	Build-up	Beatrice Hill	BH231	F	108.6	99.1	42.8	40
13/10/10	3	Build-up	Beatrice Hill	BH232	F	70.3	85.1	35	32.9
13/10/10	3	Build-up	Beatrice Hill	BH233	F	115.9	101.9	41.7	40.4
13/10/10	3	Build-up	Beatrice Hill	BH234	M	90	92	36.6	36.4			0	0	0	0
13/10/10	3	Build-up	Beatrice Hill	BH235	M	85.1	92.6	35.3	33.7			0	0	0	0
13/10/10	3	Build-up	Beatrice Hill	BH236	M	94.4	95.5	37.8	38.6			0	2	2	2
13/10/10	3	Build-up	Beatrice Hill	BH237	M	97.4	94	38.2	38.7			0	0	0	0
13/10/10	3	Build-up	Beatrice Hill	BH238	M	87.5	92.1	36.7	36.6	0.118		0	0	0	0
13/10/10	3	Build-up	Beatrice Hill	BH239	F	94.3	90.7	37	36.5
9/02/11	3	Wet season	Beatrice Hill	S1	F	117.5	97.6	41.4	39.4		0.863
9/02/11	3	Wet season	Beatrice Hill	S2	M	136	100.4	41.9	41.8	0.122		0	1	2	0
9/02/11	3	Wet season	Beatrice Hill	S3	F	186	107.5	45.5	42.9		21.097
9/02/11	3	Wet season	Beatrice Hill	S4	F	206.5	109.8	44.9	44		24.55
9/02/11	3	Wet season	Beatrice Hill	S5	F	180.5	103.5	44.3	41.7		16.354
9/02/11	3	Wet season	Beatrice Hill	S6	M	149.5	100.5	41.9	41.8	0.153		1	2	2	2
9/02/11	3	Wet season	Beatrice Hill	S7	M	110	98.2	40.3	40.1	0.208		1	2	2	2
9/02/11	3	Wet season	Beatrice Hill	S8	M	139.5	100.1	42.6	41.2	0.199		0	1	1	0
9/02/11	3	Wet season	Beatrice Hill	S9	F	126.5	100	41.9	41.3		1.037
9/02/11	3	Wet season	Beatrice Hill	S10	M	155	104.3	42.9	44.5	0.196		0	2	2	2
9/02/11	3	Wet season	Beatrice Hill	S11	M	135.5	101.2	41.2	41.6	0.171		2	2	2	2
9/02/11	3	Wet season	Beatrice Hill	S12	F	116.5	94.7	39.1	37.4		0.548
9/02/11	3	Wet season	Beatrice Hill	S13	M	138	99.7	43.6	42.2	0.18		0	1	2	2
9/02/11	3	Wet season	Beatrice Hill	S14	F	147	97.3	41.3	40.4		0.72
9/02/11	3	Wet season	Beatrice Hill	S15	M	104	94.7	37.3	38.5	0.224		0	2	2	2
9/02/11	3	Wet season	Beatrice Hill	S16	F	184	109.8	45.4	43		1
9/02/11	3	Wet season	Beatrice Hill	S17	F	156	100.8	43	41.1		3.668
9/02/11	3	Wet season	Beatrice Hill	S18	F	211	110.4	45.1	43		14.221
9/02/11	3	Wet season	Beatrice Hill	S19	M	197.5	110.1	44.2	46.2	0.204		1	2	1	2
9/02/11	3	Wet season	Beatrice Hill	S20	M	152.5	102.6	44.6	43.2	0.092		1	1	1	0
9/02/11	3	Wet season	Beatrice Hill	S21	M	130.5	96.5	41.4	39.8	0.277		0	2	1	2
9/02/11	3	Wet season	Beatrice Hill	S22	M	120	96.7	39.5	40.7	0.268		0	2	2	2
9/02/11	3	Wet season	Beatrice Hill	S23	M	134.5	100.1	41.6	43	0.219		0	2	2	2
9/02/11	3	Wet season	Beatrice Hill	S24	M	203.5	115.3	48.8	46.6	0.183		0	2	2	2
9/02/11	3	Wet season	Beatrice Hill	S25	F	162	112.5	45.5	38.1		0.906
9/02/11	3	Wet season	Beatrice Hill	S26	M	157	105.9	42.3	42.9	0.172		0	2	2	2
9/02/11	3	Wet season	Beatrice Hill	S27	M	181	103.5	42.6	43.1	0.236			2	2	2
9/02/11	3	Wet season	Beatrice Hill	S28	M	207	111.9	46.4	45.5	0.206			2	2	2
9/02/11	3	Wet season	Beatrice Hill	S29	M	141	101.1	40.6	40.6	0.112		1	1	2	1
9/02/11	3	Wet season	Beatrice Hill	S30	M	146	103	41.2	38.9	0.154		0	2	1	2
13/04/11	3	Build-down	Marlow Lagoon	A1	M	195.7	112	45.1	45.5	0.353		2	2	2	2
13/04/11	3	Build-down	Marlow Lagoon	A2	M	184.8	117.2	47.5	46.6	0.28		1	2	2	2
13/04/11	3	Build-down	Marlow Lagoon	A3	F	178.2	116.3	45.5	43.9		19.115
13/04/11	3	Build-down	Marlow Lagoon	A4	M	143.6	103.3	41.9	41.7	0.237		2	2	2	2
13/04/11	3	Build-down	Marlow Lagoon	A5	M	166.2	113.3	46.6	46.4	0.368		2	2	2	2
13/04/11	3	Build-down	Marlow Lagoon	A6	M	128.6	106.6	44.3	43	0.269		2	2	2	2
13/04/11	3	Build-down	Marlow Lagoon	A7	F	96.7	96.8	39.4	37.1		0.294
13/04/11	3	Build-down	Marlow Lagoon	A8	M	127	103.7	45.7	41.4	0.156		2	2	0	2
13/04/11	3	Build-down	Marlow Lagoon	A9	M	191.8	112.2	44.4	46.2	0.485		2	2	2	2
13/04/11	3	Build-down	Marlow Lagoon	A10	M	144	110.4	44.5	43.1	0.384		2	2	2	2
13/04/11	3	Build-down	Marlow Lagoon	A11	M	181.9	113.7	44.7	44.6	0.488		2	2	2	2
13/04/11	3	Build-down	Marlow Lagoon	A12	M	169.3	116.2	45.6	44.5	0.393		2	2	2	2
13/04/11	3	Build-down	Marlow Lagoon	A13	M	191.9	112.2	45.9	44.1	0.325		2	2	2	2
13/04/11	3	Build-down	Marlow Lagoon	A14	M	71.9	86.7	35.4	34	0.028		0	1	0	0
13/04/11	3	Build-down	Marlow Lagoon	A15	M	137	108.6	42.8	43.9	0.214		2	2	2	2
13/04/11	3	Build-down	Marlow Lagoon	A16
13/04/11	3	Build-down	Marlow Lagoon	A17	M	168.1	113.8	44.4	45.6	0.368		2	2	2	2
11/06/11	3	Dry season	Darwin	D232	M	171.8	109.6	46.7	43.9	0.36			2	2	2
11/06/11	3	Dry season	Darwin	D233	M	208.5	112.6	45.8	47.5	0.422			2	2	2
11/06/11	3	Dry season	Darwin	D234	M	188.5	112.7	47.2	45.8	0.321			2	2	2
11/06/11	3	Dry season	Darwin	D235	F	291	128.5	52.3	47.3		6.371
11/06/11	3	Dry season	Darwin	D236	M	156.8	104.4	42.7	42.6	0.516			2	2	2
11/06/11	3	Dry season	Darwin	D237	M	265.5	118.3	49.4	47.5	0.482			2	2	2
11/06/11	3	Dry season	Darwin	D238	M	222	117.4	48	46.4	0.466			2	2	2
11/06/11	3	Dry season	Darwin	D239	M	220	111.4	48.3	45.6	0.404			2	2	2
11/06/11	3	Dry season	Darwin	D240	M	273.5	124.7	50.5	51	0.474			2	2	2
11/06/11	3	Dry season	Darwin	D241	M	202	112	47.3	45.5	0.369			2	2	2
11/06/11	3	Dry season	Darwin	D242	M	193	109.6	44.5	44.3				2	2	2
11/06/11	3	Dry season	Darwin	D243	M	159	107.6	43.7	43.4				2	2	2
11/06/11	3	Dry season	Darwin	D244	M	169	110	46.4	45				2	2	2
11/06/11	3	Dry season	Darwin	D245	M	113.8	99.6	40.3	42				2	2	2
11/06/11	3	Dry season	Darwin	D246	M	161	108	43.8	42.6				2	2	2
11/06/11	3	Dry season	Darwin	D247	M	153.6	104.5	44.1	41.9				2	2	2
11/06/11	3	Dry season	Darwin	D248	M	143.4	102.2	41.4	42.5				2	2	2
11/06/11	3	Dry season	Darwin	D249	M	130.4	99.3	40.5	40.9				2	2	2
